# Supplementary material for: Involvement of Alternative Splicing in Barley Seed Germination
Source: PLoS One. 2016 Mar 31;11(3):e0152824. doi: 10.1371/journal.pone.0152824 (PMC4816419; doi:10.1371/journal.pone.0152824)
Supplement: S1 Table — Alignment of RNA-seq transcript to barley genomic DNA and annotated genes. (XLSX) [file pone.0152824.s001.xlsx]

## Sheet: S1
S1 Table. RNA-seq read statistics
Alignment of RNA-seq transcript to barley genomic DNA and annotated genes. Numbers in brackets are %.
Embryos	Total Reads	Total BasePairs	Total Mapped Reads	perfect match	<=5bp mismatch	unique match	multi-position match	Total Unmapped Reads
Mapping to genomic sequences
Bass 24 h	26381990	2374379100	17799748(67)	10570957(40)	7228791(27)	17175629(65)	624119(2)	8582242(33)
Bass 48 h	25788742	2320986780	18365406(71)	12103282(47)	6262124(24)	17820391(69)	545015(2)	7423336(29)
Harring 24 h	26609122	2394820980	18699975(70)	12149422(46)	6550553(25)	17727958(67)	972017(4)	7909147(30)
Harrington 48 h	26947580	2425282200	19130845(71)	12877932(48)	6252913(23)	18409956(68)	720889(3)	7816735(29)
Stirling 24 h	26739560	2406560400	18585825(70)	12008207(45)	6577618(25)	17846422(67)	739403(3)	8153735(30)
Stirling 48 h	26629544	2396658960	18762880(70)	12518957(47)	6243923(23)	18198698(68)	564182(2)	7866664(30)
Baudin 24 h	25749198	2317427820	18140844(70)	12134813(47)	6006031(23)	17340617(67)	800227(3)	7608354(30)
Baudin 48 h	26950986	2425588740	19087118(71)	12759825(47)	6327293(23)	18386522(68)	700596(3)	7863868(29)
Mapping to annotated genes
Bass 24 h	26381990	2374379100	12631416(48)	8109242(31)	4522174(17)	12585907(48)	45509(0)	13750574(52)
Bass 48 h	25788742	2320986780	11827107(46)	8310281(32)	3516826(14)	11766710(46)	60397(0)	13961635(54)
Harring 24 h	26609122	2394820980	12612293(47)	8829207(33)	3783086(14)	12545155(47)	67138(0)	13996829(53)
Harrington 48 h	26947580	2425282200	12207661(45)	8783710(33)	3423951(13)	12131454(45)	76207(0)	14739919(55)
Stirling 24 h	26739560	2406560400	12695981(47)	8824233(33)	3871748(14)	12644290(47)	51691(0)	14043579(53)
Stirling 48 h	26629544	2396658960	12063688(45)	8566846(32)	3496842(13)	11998515(45)	65173(0)	14565856(55)
Baudin 24 h	25749198	2317427820	12288132(48)	8817031(34)	3471101(13)	12239723(48)	48409(0)	13461066(52)
Baudin 48 h	26950986	2425588740	12549879(47)	8970636(33)	3579243(13)	12485768(46)	64111(0)	14401107(53)
