# Supplementary material for: Involvement of Alternative Splicing in Barley Seed Germination
Source: PLoS One. 2016 Mar 31;11(3):e0152824. doi: 10.1371/journal.pone.0152824 (PMC4816419; doi:10.1371/journal.pone.0152824)
Supplement: S2 Table — (XLSX) [file pone.0152824.s002.xlsx]

## Sheet: S2
S2 Table. Novel transcripts detected in 4 barley varieties
Barley	Numbers of novel transcripts
Bass 24 h	8605
Bass 48 h	8505
Harrington 24 h	7845
Harrington 48 h	8382
Stirling 24 h	8722
Stirling 48 h	8672
Baudin 24 h	8600
Baudin 48 h	8588
