# Supplementary material for: Involvement of Alternative Splicing in Barley Seed Germination
Source: PLoS One. 2016 Mar 31;11(3):e0152824. doi: 10.1371/journal.pone.0152824 (PMC4816419; doi:10.1371/journal.pone.0152824)
Supplement: S3 Table — (XLSX) [file pone.0152824.s003.xlsx]

## Sheet: S3
S3 Table. Gene coverage statistics-the percentage of a gene covered by reads
Number of genes in a % coverage range are listed. The numbers in brackets indicate the % of genes with that % of coverage
Coverage	90-100%	80-90%	70-80%	60-70%	50-60%	40-50%	30-40%	20-30%	10-20%	0-10%	Total number
Bass 24 h	11915(60)	2258(11)	1209(6)	934(5)	785(4)	696(3)	710(4)	605(3)	581(3)	232(1)	19925
Bass 48 h	12781(62)	2402(12)	1257(6)	918(4)	708(3)	704(3)	673(3)	570(3)	500(2)	221(1)	20734
Harington 24 h	12185(59)	2385(12)	1426(7)	993(5)	800(4)	711(3)	733(4)	544(3)	539(3)	232(1)	20548
Harrinton 48 h	12863(62)	2369(11)	1258(6)	955(5)	703(3)	700(3)	661(3)	535(3)	564(3)	222(1)	20830
Stirling 24 h	12528(61)	2273(11)	1257(6)	951(5)	719(4)	675(3)	642(3)	570(3)	604(3)	231(1)	20450
Stirling 48 h	13048(63)	2297(11)	1219(6)	891(4)	690(3)	673(3)	627(3)	555(3)	550(3)	216(1)	20766
Baudin 24 h	12321(61)	2090(10)	1201(6)	906(5)	746(4)	679(3)	659(3)	596(3)	593(3)	262(1)	20053
Baudin 48 h	13059(63)	2286(11)	1231(6)	885(4)	733(4)	619(3)	634(3)	560(3)	534(3)	211(1)	20752
