# Supplementary material for: Involvement of Alternative Splicing in Barley Seed Germination
Source: PLoS One. 2016 Mar 31;11(3):e0152824. doi: 10.1371/journal.pone.0152824 (PMC4816419; doi:10.1371/journal.pone.0152824)
Supplement: S4 Table — (XLSX) [file pone.0152824.s004.xlsx]

## Sheet: S4
S4 table. Number of AS transcripts mapped onto KEGG pathways using the blasting tools
on http://www.genome.jp/kaas-bin/kaas_main	AS types at 24 h and 48 h
Pathways	A3S 24 h	A5S 24 h	IR 24 h	24 h total	A3S 48 h	A5S 48 h	IR 48 h	48 h total
03010 Ribosome	11	10	11	32	7	6	7	20
03013 RNA transport	8	4	3	15	5	5	2	12
03040 Spliceosome	5	2	6	13	3	2	3	8
01230 Biosynthesis of amino acids	3	2	5	10	3	1	5	9
04141 Protein processing in endoplasmic reticulum	4	1	4	9	2	1	1	4
00500 Starch and sucrose metabolism	3	1	5	9	4		4	8
01200 Carbon metabolism	3	2	4	9	6	1	5	12
04151 PI3K-Akt signaling pathway	2	4	3	9		3	2	5
04120 Ubiquitin mediated proteolysis	4	1	3	8	3	1	3	7
04144 Endocytosis	4	2	2	8	2	3	2	7
00230 Purine metabolism	3	2	3	8	2		3	5
00240 Pyrimidine metabolism	2	1	5	8			2	2
00940 Phenylpropanoid biosynthesis	1	2	5	8	1	1	5	7
00010 Glycolysis / Gluconeogenesis		2	6	8	3		5	8
00350 Tyrosine metabolism	3	1	3	7	3	1	2	6
00330 Arginine and proline metabolism	2	1	4	7			1	1
00480 Glutathione metabolism	2	2	3	7			2	2
03008 Ribosome biogenesis in eukaryotes	2	2	3	7			2	2
04110 Cell cycle	2	2	3	7	2	3	1	6
04152 AMPK signaling pathway	2	3	2	7		2		2
00710 Carbon fixation in photosynthetic organisms	1	2	4	7	2	1	4	7
00190 Oxidative phosphorylation	4		2	6	3	1	2	6
03015 mRNA surveillance pathway	4	2		6	4	2	1	7
05012 Parkinson's disease	4	1	1	6	2	1	1	4
04142 Lysosome	3	1	2	6	4	2	1	7
04810 Regulation of actin cytoskeleton	3	1	2	6	1	3	3	7
04666 Fc gamma R-mediated phagocytosis	2	2	2	6	1	2	3	6
05206 MicroRNAs in cancer	1	2	3	6		1	2	3
04075 Plant hormone signal transduction	3		2	5	2		6	8
00270 Cysteine and methionine metabolism	2	2	1	5	1	1	2	4
00051 Fructose and mannose metabolism	1	1	3	5	2		2	4
00052 Galactose metabolism	1	1	3	5	1		2	3
03020 RNA polymerase	1	1	3	5			2	2
03018 RNA degradation	2		2	4	1			1
04145 Phagosome	2		2	4	3		1	4
05152 Tuberculosis	2		2	4	1			1
05166 HTLV-I infection	2		2	4			2	2
00561 Glycerolipid metabolism	1	1	2	4	1		1	2
00562 Inositol phosphate metabolism	1	1	2	4	1		3	4
00591 Linoleic acid metabolism	1	1	2	4	1	1	2	4
00620 Pyruvate metabolism	1	2	1	4	2	1		3
04071 Sphingolipid signaling pathway	1	1	2	4	1	1	2	4
04350 TGF-beta signaling pathway	1	2	1	4		2	1	3
04390 Hippo signaling pathway	1	2	1	4		2		2
04391 Hippo signaling pathway -fly	1	2	1	4		2		2
04910 Insulin signaling pathway	1	2	1	4	1	1		2
04922 Glucagon signaling pathway	1	1	2	4				0
05168 Herpes simplex infection	1	1	2	4		2	1	3
00460 Cyanoamino acid metabolism		1	3	4			2	2
04918 Thyroid hormone synthesis		1	3	4				0
05205 Proteoglycans in cancer		2	2	4		1	2	3
00020 Citrate cycle	2		1	3	1			1
00670 One carbon pool by folate	2	1		3	1			1
00970 Aminoacyl-tRNA biosynthesis	2		1	3	1			1
04111 Cell cycle - yeast	2	1		3		3		3
05010 Alzheimer's disease	2		1	3	2	1	1	4
05120 Epithelial cell signaling in Helicobacter pylori infection	2		1	3	2		1	3
00360 Phenylalanine metabolism	1	1	1	3	2	1	3	6
00950 Isoquinoline alkaloid biosynthesis	1	1	1	3	2	1	1	4
00960 Tropane, piperidine and pyridine alkaloid biosynthesis	1	1	1	3	2	2	1	5
00980 Metabolism of xenobiotics by cytochrome P450	1	1	1	3			1	1
00982 Drug metabolism - cytochrome P450	1	1	1	3			1	1
03060 Protein export	1	1	1	3	1	1	1	3
04114 Oocyte meiosis	1	1	1	3		2		2
04150 mTOR signaling pathway	1	2		3		1		1
04712 Circadian rhythm - plant	1	1	1	3			2	2
04932 Non-alcoholic fatty liver disease	1		2	3		1	1	2
05100 Bacterial invasion of epithelial cells	1	1	1	3		2	1	3
05131 Shigellosis	1	1	1	3		2	1	3
05132 Salmonella infection	1	1	1	3		2	1	3
05202 Transcriptional misregulation in cancers	1	1	1	3	1	1	1	3
05204 Chemical carcinogenesis	1	1	1	3			2	2
05231 Choline metabolism in cancer	1	1	1	3	1		2	3
00040 Pentose and glucuronate interconversions		1	2	3				0
00053 Ascorbate and aldarate metabolism		1	2	3			2	2
00280 Valine, leucine and isoleucine degradation		2	1	3			1	1
00410 beta-Alanine metabolism		1	2	3	1			1
00590 Arachidonic acid metabolism		1	2	3			1	1
04626 Plant-pathogen interaction		1	2	3			1	1
04722 Neurotrophin signaling pathway		1	2	3		1	1	2
04972 Pancreatic secretion			3	3			2	2
05200 Pathways in cancer			3	3	1		2	3
00220 Arginine biosynthesis	2			2				0
01210 2-Oxocarboxylic acid metabolism	2			2	1			1
04140 Regulation of autophagy	2			2	1			1
04721 Synaptic vesicle cycle	2			2	2		1	3
05110 Vibrio cholerae infection	2			2	2			2
05323 Rheumatoid arthritis	2			2	2			2
00250 Alanine, aspartate and glutamate metabolism	1		1	2			1	1
00400 Phenylalanine, tyrosine and tryptophan biosynthesis	1	1		2	1	1	1	3
00450 Selenocompound metabolism	1		1	2			1	1
00564 Glycerophospholipid metabolism	1		1	2	1		2	3
00643 Styrene degradation	1		1	2	1		1	2
04011 MAPK signaling pathway - yeast	1		1	2				0
04261 Adrenergic signaling in cardiomyocytes	1	1		2		1		1
04530 Tight junction	1	1		2		1		1
04728 Dopaminergic synapse	1	1		2		1		1
04914 Progesterone-mediated oocyte maturation	1		1	2	1		1	2
05130 Pathogenic Escherichia coli infection	1	1		2		2		2
05134 Legionellosis	1		1	2	1			1
05142 Chagas disease	1	1		2		1		1
05160 Hepatitis C	1	1		2		1		1
00071 Fatty acid degradation		1	1	2		2		2
00073 Cutin, suberine and wax biosynthesis		1	1	2			1	1
00310 Lysine degradation		1	1	2				0
00340 Histidine metabolism		1	1	2				0
00380 Tryptophan metabolism		1	1	2			1	1
00625 Chloroalkane and chloroalkene degradation		1	1	2				0
00903 Limonene and pinene degradation		1	1	2				0
04014 Ras signaling pathway			2	2			2	2
04066 HIF-1 signaling pathway		1	1	2	2		1	3
04068 FoxO signaling pathway			2	2	1			1
04360 Axon guidance			2	2			2	2
04612 Antigen processing and presentation			2	2			1	1
04915 Estrogen signaling pathway		1	1	2			1	1
04931 Insulin resistance		1	1	2			1	1
04975 Fat digestion and absorption			2	2			2	2
00563 Glycosylphosphatidylinositol	1			1				0
00770 Pantothenate and CoA biosynthesis	1			1	2	1		3
00790 Folate biosynthesis	1			1				0
03050 Proteasome	1			1				0
03460 Fanconi anemia pathway	1			1				0
04020 Calcium signaling pathway	1			1			1	1
04022 cGMP - PKG signaling pathway	1			1			1	1
04070 Phosphatidylinositol signaling system	1			1	1		1	2
04113 Meiosis - yeast	1			1			1	1
04122 Sulfur relay system	1			1				0
04146 Peroxisome	1			1		2	2	4
04340 Hedgehog signaling pathway	1			1	1		1	2
04919 Thyroid hormone signaling pathway	1			1	1			1
04966 Collecting duct acid secretion	1			1	2			2
05146 Amoebiasis	1			1				0
05164 Influenza A	1			1				0
00030 Pentose phosphate pathway			1	1			1	1
00072 Synthesis and degradation of ketone bodies		1		1				0
00130 Ubiquinone and other terpenoid-quinone biosynthesis		1		1	1	1	2	4
00260 Glycine, serine and threonine metabolism			1	1	1			1
00361 Chlorocyclohexane and chlorobenzene degradation		1		1				0
00364 Fluorobenzoate degradation		1		1				0
00401 Novobiocin biosynthesis		1		1	1	1	1	3
00565 Ether lipid metabolism			1	1			1	1
00592 alpha-Linolenic acid metabolism			1	1		1	1	2
00600 Sphingolipid metabolism			1	1	1		1	2
00623 Toluene degradation		1		1				0
00650 Butanoate metabolism		1		1			1	1
00680 Methane metabolism			1	1	2		1	3
00720 Carbon fixation pathways in prokaryotes			1	1	1			1
00860 Porphyrin and chlorophyll metabolism			1	1	2		1	3
00900 Terpenoid backbone biosynthesis		1		1				0
00904 Diterpenoid biosynthesis		1		1		1		1
02010 ABC transporters			1	1			1	1
02020 Two-component system			1	1				0
03022 Basal transcription factors			1	1			1	1
04010 MAPK signaling pathway			1	1			1	1
04012 ErbB signaling pathway		1		1				0
04015 Rap1 signaling pathway			1	1			1	1
04024 cAMP signaling pathway			1	1			1	1
04062 Chemokine signaling pathway			1	1			1	1
04112 Cell cycle - Caulobacter			1	1				0
04270 Vascular smooth muscle contraction			1	1			1	1
04310 Wnt signaling pathway			1	1		1	1	2
04370 VEGF signaling pathway			1	1			1	1
04380 Osteoclast differentiation			1	1			1	1
04510 Focal adhesion			1	1			1	1
04520 Adherens junction			1	1			1	1
04620 Toll-like receptor signaling pathway			1	1			1	1
04621 NOD-like receptor signaling pathway			1	1			1	1
04650 Natural killer cell mediated cytotoxicity			1	1			1	1
04662 B cell receptor signaling pathway			1	1			1	1
04664 Fc epsilon RI signaling pathway			1	1			1	1
04670 Leukocyte transendothelial migration			1	1			1	1
04710 Circadian rhythm			1	1		1		1
04920 Adipocytokine signaling pathway			1	1		1		1
04921 Oxytocin signaling pathway			1	1				0
04940 Type I diabetes mellitus			1	1				0
04976 Bile secretion			1	1			1	1
04978 Mineral absorption			1	1			1	1
05014 Amyotrophic lateral sclerosis			1	1			1	1
05020 Prion diseases			1	1				0
05034 Alcoholism			1	1	1			1
05133 Pertussis			1	1			1	1
05210 Colorectal cancer			1	1			1	1
05211 Renal cell carcinoma			1	1			1	1
05212 Pancreatic cancer			1	1			1	1
05215 Prostate cancer			1	1			1	1
05221 Acute myeloid leukemia		1		1				0
05222 Small cell lung cancer			1	1				0
05322 Systemic lupus erythematosus			1	1				0
05410 Hypertrophic cardiomyopathy			1	1				0
05416 Viral myocarditis			1	1			1	1
00061 Fatty acid biosynthesis				0		1	1	2
00510 N-Glycan biosynthesis				0	1			1
00520 Amino sugar and nucleotide sugar metabolism				0	1		2	3
00521 Streptomycin biosynthesis				0	1			1
00524 Butirosin and neomycin biosynthesis				0	1			1
00630 Glyoxylate and dicarboxylate metabolism				0			1	1
00640 Propanoate metabolism				0	1			1
00730 Thiamine metabolism				0	1			1
00740 Riboflavin metabolism				0	1			1
00780 Biotin metabolism				0	1		1	2
00906 Carotenoid biosynthesis				0			1	1
00920 Sulfur metabolism				0			1	1
00941 Flavonoid biosynthesis				0			1	1
00945 Stilbenoid, diarylheptanoid and gingerol biosynthesis				0			1	1
01212 Fatty acid metabolism				0		2	1	3
03320 PPAR signaling pathway				0		1		1
03420 Nucleotide excision repair				0			1	1
04115 p53 signaling pathway				0	1			1
04130 SNARE interactions in vesicular transport				0	1			1
04330 Notch signaling pathway				0	1			1
04622 RIG-I-like receptor signaling pathway				0	1			1
04723 Retrograde endocannabinoid signaling				0			1	1
04724 Glutamatergic synapse				0			1	1
04727 GABAergic synapse				0			2	2
04930 Type II diabetes mellitus				0	1			1
04973 Carbohydrate digestion and absorption				0	2			2
04974 Protein digestion and absorption				0			1	1
05032 Morphine addiction				0			1	1
05033 Nicotine addiction				0			1	1
05220 Chronic myeloid leukemia				0	1			1
05230 Central carbon metabolism in cancer				0	1			1
