# Supplementary material for: Involvement of Alternative Splicing in Barley Seed Germination
Source: PLoS One. 2016 Mar 31;11(3):e0152824. doi: 10.1371/journal.pone.0152824 (PMC4816419; doi:10.1371/journal.pone.0152824)
Supplement: S5 Table — (XLSX) [file pone.0152824.s005.xlsx]

## Sheet: S5
S5 Table. A3S transcripts detected in at least three out of four varieties (Bass, Harrington, Stirling and baudin) at 24 h in germinating embryos
AS Genes							Map to KEGG
GeneID	Readable Description						Pathways	No
MLOC_3216.2	1-acyl-sn-glycerol-3-phosphate acyltransferase						03010 Ribosome (11)	11
MLOC_16969.1	26S protease regulatory subunit 7						03013 RNA transport (8)	8
MLOC_11882.1	26S proteasome regulatory subunit S2 1A LENGTH=891						03040 Spliceosome (5)	5
MLOC_59071.1	2-oxoglutarate (2OG) and Fe(II)-dependent oxygenase superfamily protein LENGTH=348						05016 Huntington's disease (5)	5
MLOC_29951.1	30S ribosomal protein S11						00190 Oxidative phosphorylation (4)	4
MLOC_15148.1	30S ribosomal protein S18 family						03015 mRNA surveillance pathway (4)	4
MLOC_67266.1	40S ribosomal protein S3, putative, expressed						04141 Protein processing in endoplasmic reticulum (4)	4
MLOC_65818.1	40S ribosomal protein S7						04120 Ubiquitin mediated proteolysis (4)	4
MLOC_55595.2	40S ribosomal protein S7, putative, expressed						04144 Endocytosis (4)	4
MLOC_65717.1	50S ribosomal protein L17						05012 Parkinson's disease (4)	4
MLOC_56031.1	60S ribosomal protein L3						01200 Carbon metabolism (3)	3
MLOC_6549.1	60S ribosomal protein L34						01230 Biosynthesis of amino acids (3)	3
MLOC_5129.1	60S ribosomal protein L35						00500 Starch and sucrose metabolism (3)	3
MLOC_34860.1	60S ribosomal protein L7						00230 Purine metabolism (3)	3
MLOC_32946.1	60S ribosomal protein L7a						00350 Tyrosine metabolism (3)	3
MLOC_14193.2	Abhydrolase domain-containing protein 13						04075 Plant hormone signal transduction (3)	3
MLOC_30530.5	Actin-related protein 2/3 complex subunit 3						04142 Lysosome (3)	3
MLOC_4239.1	Adenylyltransferase and sulfurtransferase MOCS3						04810 Regulation of actin cytoskeleton (3)	3
MLOC_37702.1	ADP-ribosylation factor family protein						05169 Epstein-Barr virus infection (3)	3
MLOC_60310.1	ADP-ribosylation factor GTPase-activating protein 3						01210 2-Oxocarboxylic acid metabolism (2)	2
MLOC_65968.1	Agmatinase						00020 Citrate cycle (TCA cycle) (2)	2
MLOC_78802.1	alpha/beta-Hydrolases superfamily protein LENGTH=527						00240 Pyrimidine metabolism (2)	2
MLOC_9930.3	Amino acid permease 6						00270 Cysteine and methionine metabolism (2)	2
MLOC_63894.2	AMME syndrome candidate gene 1 protein						00220 Arginine biosynthesis (2)	2
MLOC_54788.1	Anamorsin-like protein						00330 Arginine and proline metabolism (2)	2
MLOC_60893.1	Anaphase-promoting complex subunit 5						00480 Glutathione metabolism (2)	2
MLOC_62437.1	Ankyrin repeat domain-containing protein 2						00670 One carbon pool by folate (2)	2
MLOC_51591.2	Annexin 2						00970 Aminoacyl-tRNA biosynthesis (2)	2
MLOC_15738.2	AP-2 complex subunit beta-1, putative						03008 Ribosome biogenesis in eukaryotes (2)	2
MLOC_67569.2	Arabinogalactan peptide 16						03018 RNA degradation (2)	2
MLOC_12188.3	Arf-GAP with GTPase, ANK repeat and PH domain-containing protein 1						04151 PI3K-Akt signaling pathway (2)	2
MLOC_54875.3	Arginine/serine-rich splicing factor						04152 AMPK signaling pathway (2)	2
MLOC_5591.3	Arginine--tRNA ligase						04145 Phagosome (2)	2
MLOC_18370.2	ARGONAUTE 1						04140 Regulation of autophagy (2)	2
MLOC_13742.1	Aspartate aminotransferase						04110 Cell cycle (2)	2
MLOC_18712.2	ATP binding microtubule motor family protein						04111 Cell cycle - yeast (2)	2
MLOC_21708.1	ATP synthase D chain, mitochondrial, putative						04666 Fc gamma R-mediated phagocytosis (2)	2
MLOC_9899.1	ATPase protein, putative						04721 Synaptic vesicle cycle (2)	2
MLOC_59466.2	Atp-dependent RNA helicase						05203 Viral carcinogenesis (2)	2
MLOC_66486.1	Autophagy-related protein 3						05323 Rheumatoid arthritis (2)	2
MLOC_58330.2	Auxin response factor 18						05010 Alzheimer's disease (2)	2
MLOC_51932.2	Auxin response factor 30						05110 Vibrio cholerae infection (2)	2
MLOC_65332.2	Auxin responsive protein						05120 Epithelial cell signaling in Helicobacter pylori infection (2)	2
MLOC_2174.1	Beige-related and WD-40 repeat-containing protein						05152 Tuberculosis (2)	2
MLOC_61186.1	BEST Arabidopsis thaliana protein match is: TPX2 (targeting protein for Xklp2) protein family . LENGTH=367						05166 HTLV-I infection (2)	2
MLOC_61925.4	Beta-1,3-galactosyltransferase-like protein						00051 Fructose and mannose metabolism (1)	1
MLOC_64782.2	Beta-fructofuranosidase						00052 Galactose metabolism (1)	1
MLOC_34610.2	Beta-galactosidase						00620 Pyruvate metabolism (1)	1
MLOC_66841.1	BHLH transcription factor						00562 Inositol phosphate metabolism (1)	1
MLOC_56361.4	Bifunctional purine biosynthesis protein purH						00710 Carbon fixation in photosynthetic organisms (1)	1
MLOC_55782.1	Bromodomain-containing protein, putative						00561 Glycerolipid metabolism (1)	1
MLOC_12902.1	C20orf11-like protein						00564 Glycerophospholipid metabolism (1)	1
MLOC_14599.6	Casein kinase I-like						00591 Linoleic acid metabolism (1)	1
MLOC_8093.1	Casein kinase I-like						00250 Alanine, aspartate and glutamate metabolism (1)	1
MLOC_58525.1	CCAAT-box-binding transcription factor-like protein						00360 Phenylalanine metabolism (1)	1
MLOC_65819.2	CCR4-NOT transcription complex subunit						00400 Phenylalanine, tyrosine and tryptophan biosynthesis (1)	1
MLOC_44102.4	Cell morphogenesis protein (PAG1), putative						00450 Selenocompound metabolism (1)	1
MLOC_55153.1	Cellulose synthase						00563 Glycosylphosphatidylinositol(GPI)-anchor biosynthesis (1)	1
MLOC_6885.1	Chaperone protein dnaJ						00770 Pantothenate and CoA biosynthesis (1)	1
MLOC_54762.1	Chloride channel 1						00790 Folate biosynthesis (1)	1
MLOC_64588.1	chromatin remodeling 1 LENGTH=764						00940 Phenylpropanoid biosynthesis (1)	1
MLOC_51817.2	Chromatin remodeling complex subunit						00950 Isoquinoline alkaloid biosynthesis (1)	1
MLOC_4555.1	Chromatin-remodeling protein 11						00960 Tropane, piperidine and pyridine alkaloid biosynthesis (1)	1
MLOC_58433.3	Chromosome undetermined scaffold_159, whole genome shotgun sequence						00643 Styrene degradation (1)	1
MLOC_55025.1	Class E vacuolar protein-sorting machinery protein HSE1						00980 Metabolism of xenobiotics by cytochrome P450 (1)	1
MLOC_64408.1	Cleavage and polyadenylation specificity factor subunit 5						00982 Drug metabolism - cytochrome P450 (1)	1
MLOC_55960.2	CLIP-associating protein						03020 RNA polymerase (1)	1
MLOC_69599.1	COP9 signalosome complex subunit 1, putative, expressed						03060 Protein export (1)	1
MLOC_50957.2	CTD small phosphatase-like protein						04122 Sulfur relay system (1)	1
MLOC_67779.1	Cullin-associated NEDD8-dissociated protein						03050 Proteasome (1)	1
MLOC_54108.2	CwfJ domain protein						03460 Fanconi anemia pathway (1)	1
MLOC_59533.1	Cytochrome b5						04011 MAPK signaling pathway - yeast (1)	1
MLOC_74468.1	Cytoplasmic FMR1 interacting protein 1						04340 Hedgehog signaling pathway (1)	1
MLOC_37273.8	Cytoskeleton-associated protein 5						04350 TGF-beta signaling pathway (1)	1
MLOC_181.1	DDB1-and CUL4-associated factor						04390 Hippo signaling pathway (1)	1
MLOC_34425.1	Dienelactone hydrolase endo-1,3,1,4-beta-D-glucanase						04391 Hippo signaling pathway -fly (1)	1
MLOC_58028.1	Dihydroflavonol-4-reductase						04020 Calcium signaling pathway (1)	1
MLOC_68002.1	Diphthamide biosynthesis protein 1						04070 Phosphatidylinositol signaling system (1)	1
MLOC_52203.1	DNA helicase						04071 Sphingolipid signaling pathway (1)	1
MLOC_55106.10	DNA polymerase						04022 cGMP - PKG signaling pathway (1)	1
MLOC_51367.2	DNA-directed RNA polymerase subunit						04150 mTOR signaling pathway (1)	1
MLOC_15455.2	Double-stranded RNA-binding protein 8						04146 Peroxisome (1)	1
MLOC_7084.3	Dual protein phosphatase 4						04113 Meiosis - yeast (1)	1
MLOC_20381.2	Dymeclin						04114 Oocyte meiosis (1)	1
MLOC_36840.2	E3 ubiquitin-protein ligase MARCH6						04530 Tight junction (1)	1
MLOC_55623.2	E3 ubiquitin-protein ligase ubr1						04910 Insulin signaling pathway (1)	1
MLOC_4742.4	Early-responsive to dehydration protein, putative, expressed						04922 Glucagon signaling pathway (1)	1
MLOC_12000.2	EFR3-like protein						04914 Progesterone-mediated oocyte maturation (1)	1
MLOC_36479.4	Embryo defective 2016 protein						04919 Thyroid hormone signaling pathway (1)	1
MLOC_81213.1	Enhancer of mRNA-decapping protein						04261 Adrenergic signaling in cardiomyocytes (1)	1
MLOC_20645.2	Esterase/lipase/thioesterase family protein-like						04966 Collecting duct acid secretion (1)	1
MLOC_65935.3	Eukaryotic translation initiation factor 3 subunit 9, putative, expressed						04728 Dopaminergic synapse (1)	1
MLOC_2724.4	Exostosin-like protein						04712 Circadian rhythm - plant (1)	1
MLOC_70189.1	Expansin protein						05231 Choline metabolism in cancer (1)	1
MLOC_12906.1	Expansin protein						05202 Transcriptional misregulation in cancers (1)	1
MLOC_78036.2	FAD-linked sulfhydryl oxidase ALR						05206 MicroRNAs in cancer (1)	1
MLOC_5053.2	Far upstream element-binding protein						05204 Chemical carcinogenesis (1)	1
MLOC_60294.2	Far upstream element-binding protein						04932 Non-alcoholic fatty liver disease (NAFLD) (1)	1
MLOC_74504.1	F-box family protein						05130 Pathogenic Escherichia coli infection (1)	1
MLOC_68174.2	F-box protein						05132 Salmonella infection (1)	1
MLOC_57877.5	F-box/LRR-repeat protein						05131 Shigellosis (1)	1
MLOC_60056.5	F-box/RNI-like/FBD-like domains-containing protein LENGTH=444						05134 Legionellosis (1)	1
MLOC_57282.1	FCA protein						05100 Bacterial invasion of epithelial cells (1)	1
MLOC_2924.1	Fumarylacetoacetate hydrolase domain-containing protein 1						05164 Influenza A (1)	1
MLOC_15402.1	GDP-L-galactose phosphorylase						05160 Hepatitis C (1)	1
MLOC_54331.2	Glucan endo-1,3-beta-glucosidase						05168 Herpes simplex infection (1)	1
MLOC_10919.1	Glucan endo-1,3-beta-glucosidase 4						05146 Amoebiasis (1)	1
MLOC_79988.2	glutamate-cysteine ligase LENGTH=522						05142 Chagas disease (American trypanosomiasis) (1)	1
MLOC_11634.2	Glutathione S-transferase
MLOC_36820.1	Glutathione S-transferase 2
MLOC_70918.1	Glutathione-regulated potassium-efflux system protein
MLOC_61338.4	Glycerophosphodiester phosphodiesterase GDE1
MLOC_70966.4	Glycosyltransferase
MLOC_75089.2	Glycosyltransferase
MLOC_64087.2	Golgi-body localisation protein domain ;RNA pol II promoter Fmp27 protein domain LENGTH=2655
MLOC_11318.2	GPI ethanolamine phosphate transferase 3
MLOC_4863.2	GPI inositol-deacylase
MLOC_70581.2	Growth-regulating factor
MLOC_34972.1	Heavy metal transport/detoxification superfamily protein LENGTH=319
MLOC_37695.2	Heme-binding protein 2
MLOC_70585.1	Histone deacetylase 2b
MLOC_37806.3	Histone-lysine N-methyltransferase setd3
MLOC_61454.3	IQ domain-containing protein
MLOC_50960.1	Iron--sulfur cluster insertion protein erpA
MLOC_43486.2	Isocitrate dehydrogenase, putative
MLOC_15761.1	Jasmonate-induced protein
MLOC_65982.2	JmjC domain-containing protein 5
MLOC_64351.2	Katanin p60 ATPase-containing subunit A-like protein
MLOC_44066.1	Kinase family protein
MLOC_5745.4	Kinase family protein
MLOC_10839.4	Kinase, putative
MLOC_56805.1	Kinase-related protein of unknown function (DUF1296) LENGTH=841
MLOC_61378.1	Kinesin-like protein
MLOC_51216.2	Kow domain-containing transcription factor 1
MLOC_12179.1	Lactoylglutathione lyase
MLOC_77777.3	Late embryogenesis abundant protein
MLOC_53820.2	Leaf and flower related protein
MLOC_59149.1	Lectin
MLOC_13246.1	Leucine carboxyl methyltransferase family protein-like
MLOC_37534.8	LIM domain-containing protein, putative, expressed
MLOC_75724.1	LIM transcription factor
MLOC_10398.1	Lipid A export ATP-binding/permease protein MsbA
MLOC_54031.1	Lipoxygenase
MLOC_55029.1	Lipoxygenase
MLOC_44001.3	LUC7 related protein LENGTH=404
MLOC_66033.2	Lysine-specific demethylase 3A-B
MLOC_64750.5	Major facilitator superfamily transporter
MLOC_37235.1	MATE efflux family protein, expressed
MLOC_69426.1	Maternal effect embryo arrest 12 protein
MLOC_68522.2	Methionine--tRNA ligase
MLOC_71132.1	Methylthioribose-1-phosphate isomerase
MLOC_78891.2	Methyltransferase, putative
MLOC_55407.2	Methyltransferase-like protein
MLOC_66376.2	microtubule-associated proteins 70-2 LENGTH=634
MLOC_37545.1	Midasin
MLOC_4609.1	Mitogen activated protein kinase 20-4
MLOC_56261.2	Multidrug resistance protein ABC transporter family
MLOC_68189.3	Myb family transcription factor-like
MLOC_61270.3	NAC domain protein
MLOC_37060.1	N-acetyltransferase-like protein
MLOC_63811.1	NADH dehydrogenase
MLOC_61958.1	NADP-dependent D-sorbitol-6-phosphate dehydrogenase
MLOC_14015.1	Neurobeachin
MLOC_63473.2	Nuclear pore complex protein Nup205
MLOC_68802.2	Nuclear transport factor 2 domain containing protein, expressed
MLOC_54973.1	Nucleolar complex protein 4
MLOC_37324.2	Nucleotide/sugar transporter family protein LENGTH=353
MLOC_61122.1	nudix hydrolase homolog 14 LENGTH=309
MLOC_65275.1	Nup98 protein
MLOC_58513.2	Odr-4-like protein
MLOC_70392.1	Outer envelope pore protein 21, chloroplastic
MLOC_52671.1	Outer mitochondrial membrane protein porin
MLOC_60640.1	Oxidoreductase, 2OG-Fe(II) oxygenase family family
MLOC_55733.2	Oxysterol-binding protein
MLOC_65169.1	Paired amphipathic helix protein Sin3
MLOC_61145.2	Pantothenate kinase family protein
MLOC_70500.1	Peptidyl-prolyl cis-trans isomerase
MLOC_54389.1	Peptidyl-prolyl cis-trans isomerase
MLOC_87.1	Peroxidase 16 protein
MLOC_55157.1	Peroxidase superfamily protein LENGTH=329
MLOC_22316.1	Peroxisomal biogenesis factor 2
MLOC_44316.2	PHD finger protein ALFIN-LIKE 3
MLOC_56433.1	PHD finger protein ALFIN-LIKE 9
MLOC_38681.2	PHD finger protein-like
MLOC_34058.1	Phosphatidylinositol N-acetyglucosaminlytransferase subunit P-like protein
MLOC_51052.3	Phosphatidylinositol-4-phosphate 5-kinase
MLOC_56464.2	Phosphatidylinositol-4-phosphate 5-kinase 9
MLOC_10374.5	Phospholipid-transporting atpase, putative
MLOC_74657.2	Plant protein of unknown function (DUF827) LENGTH=649
MLOC_44162.2	Poly polymerase catalytic domain containing protein, expressed
MLOC_66645.3	Polyadenylate-binding protein 2-A
MLOC_58287.2	Potassium transporter
MLOC_63991.1	Potassium transporter, putative
MLOC_66513.1	Pre-mRNA-processing-splicing factor LENGTH=2359
MLOC_56037.3	Protein containing DUF124
MLOC_62564.2	Protein DEHYDRATION-INDUCED 19
MLOC_65417.5	Protein DEHYDRATION-INDUCED 19 homolog 3
MLOC_55329.5	Protein kinase
MLOC_69212.1	Protein kinase 1
MLOC_63787.3	Protein kinase 3
MLOC_5307.7	Protein kinase, putative
MLOC_12658.5	Protein kinase, putative
MLOC_4458.1	Protein of unknown function (DUF3353) LENGTH=278
MLOC_68705.4	Protein of unknown function (DUF789) LENGTH=337
MLOC_75827.1	Protein phosphatase 2c, putative, expressed
MLOC_35304.4	Protein yippee-like
MLOC_14296.1	Protein-protein interaction regulator family protein
MLOC_18973.4	Protein-tyrosine sulfotransferase
MLOC_44877.1	proton pump interactor 1 LENGTH=612
MLOC_81154.10	Pseudo-response regulator
MLOC_53028.1	Pseudouridine synthase family protein LENGTH=472
MLOC_27537.7	Regulator of nonsense transcripts 3A
MLOC_64100.2	Response regulator 5
MLOC_64213.4	Reticulon family protein LENGTH=267
MLOC_55341.3	Retinoblastoma-related protein 1
MLOC_34508.1	Ribosomal protein
MLOC_63636.1	Ribosomal protein S24/S35, mitochondrial LENGTH=419
MLOC_17719.1	Ribosomal protein S27
MLOC_38902.3	Ribosomal RNA large subunit methyltransferase E
MLOC_55097.3	RING finger and WD repeat domain-containing protein
MLOC_77326.1	RING/U-box superfamily protein LENGTH=666
MLOC_80290.1	RNA polymerase I specific transcription initiation factor RRN3 family protein
MLOC_12432.4	RNA polymerase II C-terminal domain phosphatase-like 2
MLOC_18525.4	RNA-binding protein
MLOC_59775.1	RNA-binding protein
MLOC_18369.1	RPM1-interacting protein 4 (RIN4) family protein LENGTH=73
MLOC_10482.5	rRNA biogenesis protein RRP5
MLOC_59966.3	RXT3-like protein
MLOC_52781.1	Sec14p-like phosphatidylinositol transfer family protein LENGTH=637
MLOC_61712.1	Sequence-specific DNA binding transcription factor
MLOC_65439.1	Serine carboxypeptidase (Carboxypeptidase D), putative
MLOC_55542.1	Serine carboxypeptidase 1
MLOC_57607.1	Serine protease
MLOC_55635.2	Serine/threonine protein phosphatase 2A 55 kDa regulatory subunit B beta isoform
MLOC_55189.4	Serine/threonine protein phosphatase 4 regulatory subunit
MLOC_60274.1	Serine/threonine-protein kinase WNK (With No Lysine)-related LENGTH=527
MLOC_80597.2	SET domain protein 2 LENGTH=2335
MLOC_64490.3	SET domain-containing protein-like
MLOC_19019.4	Signal peptidase I, putative
MLOC_56451.1	Siroheme synthase
MLOC_7409.1	Small nuclear ribonucleoprotein-like protein
MLOC_17069.1	Splicing factor U2af large subunit A
MLOC_34539.4	Squamosa promoter-binding-like protein 1
MLOC_36424.1	Staphylococcal nuclease domain containing 1
MLOC_59693.1	Stress inducible protein coi6.1
MLOC_66305.3	Succinate dehydrogenase iron sulfur subunit B
MLOC_7043.1	Succinate dehydrogenase subunit 4
MLOC_81766.1	THO complex subunit-like protein
MLOC_69499.1	thymidylate synthase 1 LENGTH=519
MLOC_22773.1	TPX2 (Targeting protein for Xklp2) protein family
MLOC_11971.1	Transcription elongation factor SPT6
MLOC_36345.3	Transcription factor
MLOC_69727.2	Transcription factor viviparous 1
MLOC_53556.2	Translation initiation factor eIF-2B subunit epsilon
MLOC_72532.1	Trehalose-6-phosphate synthase
MLOC_54117.1	tRNA-dihydrouridine synthase, putative
MLOC_55822.2	Ubiquitin carboxyl-terminal hydrolase
MLOC_55791.2	Ubiquitin carboxyl-terminal hydrolase family protein, expressed
MLOC_19301.1	Ubiquitin fusion degradation 1 protein
MLOC_57406.1	Ubiquitin-conjugating enzyme E2 7
MLOC_15173.1	Ubiquitin-conjugating enzyme E2 N
MLOC_9934.1	Ubiquitin-conjugating enzyme E2-like protein
MLOC_74792.1	Ubiquitin-fold modifier 1, putative
MLOC_20377.3	Ubiquitin-like modifier-activating enzyme ATG7
MLOC_44472.2	UDP-Glycosyltransferase superfamily protein LENGTH=440
MLOC_37680.1	Uncharacterised protein family SERF LENGTH=78
MLOC_69539.4	Universal stress protein 23267
MLOC_65475.4	Unknown protein
MLOC_51316.3	Unknown protein
MLOC_74793.3	Unknown protein
MLOC_65277.2	Unknown protein
MLOC_64788.1	Unknown protein
MLOC_70279.3	Unknown protein
MLOC_71823.1	unknown protein; BEST Arabidopsis thaliana protein match is: unknown protein . LENGTH=169
MLOC_55250.3	unknown protein; BEST Arabidopsis thaliana protein match is: unknown protein . LENGTH=351
MLOC_2171.1	unknown protein; BEST Arabidopsis thaliana protein match is: unknown protein . LENGTH=421
MLOC_53853.1	unknown protein; BEST Arabidopsis thaliana protein match is: unknown protein . LENGTH=571
MLOC_69000.1	unknown protein; FUNCTIONS IN: molecular_function unknown; INVOLVED IN: biological_process unknown; EXPRESSED IN: 23 plant structures; EXPRESSED DURING: 15 growth stages. LENGTH=901
MLOC_5532.1	unknown protein; FUNCTIONS IN: molecular_function unknown; INVOLVED IN: biological_process unknown; LOCATED IN: cellular_component unknown; EXPRESSED IN: 23 plant structures; EXPRESSED DURING: 13 growth stages; Has 45 Blast hits to 44 proteins in 14 speci
MLOC_33273.1	unknown protein; FUNCTIONS IN: molecular_function unknown; INVOLVED IN: biological_process unknown; LOCATED IN: cellular_component unknown; EXPRESSED IN: 24 plant structures; EXPRESSED DURING: 15 growth stages. LENGTH=251
MLOC_55254.2	unknown protein; FUNCTIONS IN: molecular_function unknown; INVOLVED IN: biological_process unknown; LOCATED IN: chloroplast thylakoid membrane; EXPRESSED IN: 22 plant structures; EXPRESSED DURING: 13 growth stages; Has 25 Blast hits to 25 proteins in 12 s
MLOC_64860.1	unknown protein; FUNCTIONS IN: molecular_function unknown; INVOLVED IN: biological_process unknown; LOCATED IN: chloroplast; EXPRESSED IN: 23 plant structures; EXPRESSED DURING: 16 growth stages; Has 20 Blast hits to 20 proteins in 11 species: Archae - 0;
MLOC_60617.9	unknown protein; FUNCTIONS IN: molecular_function unknown; INVOLVED IN: biological_process unknown; LOCATED IN: endomembrane system; EXPRESSED IN: 21 plant structures; EXPRESSED DURING: 13 growth stages; Has 210 Blast hits to 148 proteins in 42 species: A
MLOC_75309.1	unknown protein; FUNCTIONS IN: molecular_function unknown; INVOLVED IN: biological_process unknown; LOCATED IN: mitochondrion, plastid; EXPRESSED IN: 7 plant structures; EXPRESSED DURING: C globular stage, F mature embryo stage, petal differentiation and
MLOC_6566.2	unknown protein; FUNCTIONS IN: molecular_function unknown; INVOLVED IN: biological_process unknown; LOCATED IN: plasma membrane; EXPRESSED IN: 23 plant structures; EXPRESSED DURING: 15 growth stages; Has 30201 Blast hits to 17322 proteins in 780 species:
MLOC_59764.1	unknown protein; FUNCTIONS IN: molecular_function unknown; INVOLVED IN: biological_process unknown; LOCATED IN: plastoglobule; EXPRESSED IN: 22 plant structures; EXPRESSED DURING: 13 growth stages; Has 96 Blast hits to 96 proteins in 44 species: Archae -
MLOC_56784.2	unknown protein; Has 1719 Blast hits to 1091 proteins in 184 species: Archae - 5; Bacteria - 24; Metazoa - 559; Fungi - 169; Plants - 192; Viruses - 1; Other Eukaryotes - 769 (source: NCBI BLink). LENGTH=199
MLOC_51956.1	unknown protein; Has 39 Blast hits to 39 proteins in 15 species: Archae - 0; Bacteria - 0; Metazoa - 0; Fungi - 0; Plants - 35; Viruses - 0; Other Eukaryotes - 4 (source: NCBI BLink). LENGTH=123
MLOC_60138.1	unknown protein; Has 42416 Blast hits to 22533 proteins in 1340 species: Archae - 32; Bacteria - 6461; Metazoa - 16431; Fungi - 3749; Plants - 1747; Viruses - 284; Other Eukaryotes - 13712 (source: NCBI BLink). LENGTH=340
MLOC_48070.3	Vacuolar proton ATPase subunit H
MLOC_53996.2	V-type proton ATPase 116 kDa subunit a isoform
MLOC_80476.1	Wali6 protein
MLOC_14744.1	WD repeat protein
MLOC_43149.1	WD-repeat protein Mip1
MLOC_67697.1	WD-repeat protein, putative
MLOC_65519.1	YbaK/prolyl-tRNA synthetase associated protein
MLOC_16321.3	YTH domain family protein
MLOC_71854.1	Yth domain-containing protein, putative
MLOC_61919.1	Zinc finger protein CONSTANS-LIKE 11
