# Supplementary material for: Involvement of Alternative Splicing in Barley Seed Germination
Source: PLoS One. 2016 Mar 31;11(3):e0152824. doi: 10.1371/journal.pone.0152824 (PMC4816419; doi:10.1371/journal.pone.0152824)
Supplement: S6 Table — (XLSX) [file pone.0152824.s006.xlsx]

## Sheet: S6
S6 Table. A3S transcripts detected in at least three out of four varieties (Bass, Harrington, Stirling and baudin) at 48 h in germinating embryos
AS Genes			Map to KEGG
GeneID	Readable Description		Pathway	No
MLOC_16969.1	26S protease regulatory subunit 7		03010 Ribosome (7)	7
MLOC_59071.1	2-oxoglutarate (2OG) and Fe(II)-dependent oxygenase superfamily protein LENGTH=348		01200 Carbon metabolism (6)	6
MLOC_53886.2	2-phosphoglycerate kinase-related protein		03013 RNA transport (5)	5
MLOC_55595.2	40S ribosomal protein S7, putative, expressed		00500 Starch and sucrose metabolism (4)	4
MLOC_65717.1	50S ribosomal protein L17		03015 mRNA surveillance pathway (4)	4
MLOC_5129.1	60S ribosomal protein L35		04142 Lysosome (4)	4
MLOC_34860.1	60S ribosomal protein L7		01230 Biosynthesis of amino acids (3)	3
MLOC_32946.1	60S ribosomal protein L7a		00010 Glycolysis / Gluconeogenesis (3)	3
MLOC_54280.3	8-amino-7-oxononanoate synthase		00190 Oxidative phosphorylation (3)	3
MLOC_67953.3	ABC transporter ATP-binding protein, putative		00350 Tyrosine metabolism (3)	3
MLOC_14193.2	Abhydrolase domain-containing protein 13		03040 Spliceosome (3)	3
MLOC_77651.3	Acetyl-coenzyme A synthetase		04120 Ubiquitin mediated proteolysis (3)	3
MLOC_69370.3	Acid phosphatase/vanadium-dependent haloperoxidase related		04145 Phagosome (3)	3
MLOC_62839.1	Acyl CoA binding protein, expressed		00051 Fructose and mannose metabolism (2)	2
MLOC_54711.3	Aldose reductase		00620 Pyruvate metabolism (2)	2
MLOC_15340.2	Alpha/beta-hydrolase-like protein		00710 Carbon fixation in photosynthetic organisms (2)	2
MLOC_78802.1	alpha/beta-Hydrolases superfamily protein LENGTH=527		00680 Methane metabolism (2)	2
MLOC_67122.9	Alpha-1,2-glucosyltransferase		00230 Purine metabolism (2)	2
MLOC_63781.2	Alpha-amylase		00360 Phenylalanine metabolism (2)	2
MLOC_4986.2	Amine oxidase		00770 Pantothenate and CoA biosynthesis (2)	2
MLOC_56747.3	Ankyrin repeat family protein, putative, expressed		00860 Porphyrin and chlorophyll metabolism (2)	2
MLOC_64985.8	AP-1 complex subunit gamma-1		00950 Isoquinoline alkaloid biosynthesis (2)	2
MLOC_37776.4	AP-1 complex subunit mu		00960 Tropane, piperidine and pyridine alkaloid biosynthesis (2)	2
MLOC_15738.2	AP-2 complex subunit beta-1, putative		04141 Protein processing in endoplasmic reticulum (2)	2
MLOC_22808.1	Aquaporin		04066 HIF-1 signaling pathway (2)	2
MLOC_67569.2	Arabinogalactan peptide 16		04075 Plant hormone signal transduction (2)	2
MLOC_12188.3	Arf-GAP with GTPase, ANK repeat and PH domain-containing protein 1		04144 Endocytosis (2)	2
MLOC_5591.3	Arginine--tRNA ligase		04110 Cell cycle (2)	2
MLOC_66166.11	Asparaginase, putative		04973 Carbohydrate digestion and absorption (2)	2
MLOC_18712.2	ATP binding microtubule motor family protein		04966 Collecting duct acid secretion (2)	2
MLOC_21708.1	ATP synthase D chain, mitochondrial, putative		04721 Synaptic vesicle cycle (2)	2
MLOC_59466.2	Atp-dependent RNA helicase		05323 Rheumatoid arthritis (2)	2
MLOC_51932.2	Auxin response factor 30		05010 Alzheimer's disease (2)	2
MLOC_65332.2	Auxin responsive protein		05012 Parkinson's disease (2)	2
MLOC_61925.4	Beta-1,3-galactosyltransferase-like protein		05016 Huntington's disease (2)	2
MLOC_66841.1	BHLH transcription factor		05110 Vibrio cholerae infection (2)	2
MLOC_56361.4	Bifunctional purine biosynthesis protein purH		05120 Epithelial cell signaling in Helicobacter pylori infection (2)	2
MLOC_19118.1	Bowman-Birk type trypsin inhibitor		01210 2-Oxocarboxylic acid metabolism (1)	1
MLOC_67076.1	BURP domain-containing protein 11		00020 Citrate cycle (TCA cycle) (1)	1
MLOC_12902.1	C20orf11-like protein		00052 Galactose metabolism (1)	1
MLOC_21289.1	Calcium-binding EF-hand family protein LENGTH=564		00520 Amino sugar and nucleotide sugar metabolism (1)	1
MLOC_70059.2	Calmodulin-binding protein, putative, expressed		00640 Propanoate metabolism (1)	1
MLOC_14599.6	Casein kinase I-like		00562 Inositol phosphate metabolism (1)	1
MLOC_8093.1	Casein kinase I-like		00720 Carbon fixation pathways in prokaryotes (1)	1
MLOC_3963.3	Choline/ethanolamine kinase		00561 Glycerolipid metabolism (1)	1
MLOC_4555.1	Chromatin-remodeling protein 11		00564 Glycerophospholipid metabolism (1)	1
MLOC_58433.3	Chromosome undetermined scaffold_159, whole genome shotgun sequence		00600 Sphingolipid metabolism (1)	1
MLOC_64408.1	Cleavage and polyadenylation specificity factor subunit 5		00591 Linoleic acid metabolism (1)	1
MLOC_55960.2	CLIP-associating protein		00260 Glycine, serine and threonine metabolism (1)	1
MLOC_62183.3	Copine, putative		00270 Cysteine and methionine metabolism (1)	1
MLOC_67779.1	Cullin-associated NEDD8-dissociated protein		00400 Phenylalanine, tyrosine and tryptophan biosynthesis (1)	1
MLOC_6803.3	Cyclin B1		00410 beta-Alanine metabolism (1)	1
MLOC_59533.1	Cytochrome b5		00510 N-Glycan biosynthesis (1)	1
MLOC_37273.8	Cytoskeleton-associated protein 5		00730 Thiamine metabolism (1)	1
MLOC_181.1	DDB1-and CUL4-associated factor		00740 Riboflavin metabolism (1)	1
MLOC_71794.3	DDT domain-containing protein		00780 Biotin metabolism (1)	1
MLOC_34425.1	Dienelactone hydrolase endo-1,3,1,4-beta-D-glucanase		00670 One carbon pool by folate (1)	1
MLOC_57872.1	Dihydroxyacetone kinase family protein		00130 Ubiquinone and other terpenoid-quinone biosynthesis (1)	1
MLOC_11546.3	D-lactate dehydrogenase 2, mitochondrial		00940 Phenylpropanoid biosynthesis (1)	1
MLOC_52203.1	DNA helicase		00521 Streptomycin biosynthesis (1)	1
MLOC_15455.2	Double-stranded RNA-binding protein 8		00524 Butirosin and neomycin biosynthesis (1)	1
MLOC_7084.3	Dual protein phosphatase 4		00401 Novobiocin biosynthesis (1)	1
MLOC_36840.2	E3 ubiquitin-protein ligase MARCH6		00643 Styrene degradation (1)	1
MLOC_55623.2	E3 ubiquitin-protein ligase ubr1		00970 Aminoacyl-tRNA biosynthesis (1)	1
MLOC_4742.4	Early-responsive to dehydration protein, putative, expressed		03060 Protein export (1)	1
MLOC_12000.2	EFR3-like protein		04130 SNARE interactions in vesicular transport (1)	1
MLOC_67651.1	Elongation factor-like protein		03018 RNA degradation (1)	1
MLOC_36479.4	Embryo defective 2016 protein		04330 Notch signaling pathway (1)	1
MLOC_7607.1	Enoyl-(Acyl-carrier-protein) reductase II		04340 Hedgehog signaling pathway (1)	1
MLOC_20645.2	Esterase/lipase/thioesterase family protein-like		04068 FoxO signaling pathway (1)	1
MLOC_65935.3	Eukaryotic translation initiation factor 3 subunit 9, putative, expressed		04070 Phosphatidylinositol signaling system (1)	1
MLOC_74504.1	F-box family protein		04071 Sphingolipid signaling pathway (1)	1
MLOC_59888.1	F-box family protein, putative, expressed		04140 Regulation of autophagy (1)	1
MLOC_68174.2	F-box protein		04810 Regulation of actin cytoskeleton (1)	1
MLOC_60056.5	F-box/RNI-like/FBD-like domains-containing protein LENGTH=444		04115 p53 signaling pathway (1)	1
MLOC_57282.1	FCA protein		04622 RIG-I-like receptor signaling pathway (1)	1
MLOC_70044.2	Filament-like plant protein		04666 Fc gamma R-mediated phagocytosis (1)	1
MLOC_38823.1	GDSL esterase/lipase		04910 Insulin signaling pathway (1)	1
MLOC_54331.2	Glucan endo-1,3-beta-glucosidase		04914 Progesterone-mediated oocyte maturation (1)	1
MLOC_36820.1	Glutathione S-transferase 2		04919 Thyroid hormone signaling pathway (1)	1
MLOC_70918.1	Glutathione-regulated potassium-efflux system protein		05200 Pathways in cancer (1)	1
MLOC_15296.1	Glyceraldehyde-3-phosphate dehydrogenase		05230 Central carbon metabolism in cancer (1)	1
MLOC_70581.2	Growth-regulating factor		05231 Choline metabolism in cancer (1)	1
MLOC_37695.2	Heme-binding protein 2		05202 Transcriptional misregulation in cancers (1)	1
MLOC_54094.1	Hexokinase-2		05203 Viral carcinogenesis (1)	1
MLOC_57633.1	High mobility group B2 protein		05220 Chronic myeloid leukemia (1)	1
MLOC_60936.4	Histone deacetylase		05034 Alcoholism (1)	1
MLOC_70585.1	Histone deacetylase 2b		04930 Type II diabetes mellitus (1)	1
MLOC_37806.3	Histone-lysine N-methyltransferase setd3		05134 Legionellosis (1)	1
MLOC_5668.1	Homeobox-leucine zipper-like protein		05152 Tuberculosis (1)	1
MLOC_61454.3	IQ domain-containing protein		05169 Epstein-Barr virus infection (1)	1
MLOC_50960.1	Iron--sulfur cluster insertion protein erpA
MLOC_43486.2	Isocitrate dehydrogenase, putative
MLOC_65982.2	JmjC domain-containing protein 5
MLOC_64351.2	Katanin p60 ATPase-containing subunit A-like protein
MLOC_44066.1	Kinase family protein
MLOC_57944.6	Kinase family protein
MLOC_70531.1	Kinase family protein
MLOC_61378.1	Kinesin-like protein
MLOC_77777.3	Late embryogenesis abundant protein
MLOC_13246.1	Leucine carboxyl methyltransferase family protein-like
MLOC_10398.1	Lipid A export ATP-binding/permease protein MsbA
MLOC_54031.1	Lipoxygenase
MLOC_55029.1	Lipoxygenase
MLOC_44001.3	LUC7 related protein LENGTH=404
MLOC_66033.2	Lysine-specific demethylase 3A-B
MLOC_64750.5	Major facilitator superfamily transporter
MLOC_64502.1	Malic enzyme
MLOC_68189.3	Myb family transcription factor-like
MLOC_61270.3	NAC domain protein
MLOC_63811.1	NADH dehydrogenase
MLOC_56254.3	Ninja-family protein 3
MLOC_68802.2	Nuclear transport factor 2 domain containing protein, expressed
MLOC_37324.2	Nucleotide/sugar transporter family protein LENGTH=353
MLOC_61122.1	nudix hydrolase homolog 14 LENGTH=309
MLOC_58513.2	Odr-4-like protein
MLOC_52303.5	O-fucosyltransferase family protein LENGTH=549
MLOC_70155.10	Oxidation resistance protein
MLOC_55733.2	Oxysterol-binding protein
MLOC_61145.2	Pantothenate kinase family protein
MLOC_54389.1	Peptidyl-prolyl cis-trans isomerase
MLOC_87.1	Peroxidase 16 protein
MLOC_18667.1	Peroxin Pex14
MLOC_70449.2	Pescadillo
MLOC_44316.2	PHD finger protein ALFIN-LIKE 3
MLOC_56433.1	PHD finger protein ALFIN-LIKE 9
MLOC_38681.2	PHD finger protein-like
MLOC_72861.1	phloem protein 2-A1 LENGTH=246
MLOC_51052.3	Phosphatidylinositol-4-phosphate 5-kinase
MLOC_56464.2	Phosphatidylinositol-4-phosphate 5-kinase 9
MLOC_10374.5	Phospholipid-transporting atpase, putative
MLOC_20738.1	Phosphopantothenoylcysteine decarboxylase
MLOC_69690.1	Polyadenylate-binding protein 2
MLOC_62089.1	Polypyrimidine tract-binding protein
MLOC_12220.1	Porphobilinogen deaminase
MLOC_38134.2	Programmed cell death protein, putative (Dna-binding apoptosis-related protein, putative)
MLOC_60540.2	Protein ABIL1
MLOC_56037.3	Protein containing DUF124
MLOC_65417.5	Protein DEHYDRATION-INDUCED 19 homolog 3
MLOC_59092.8	Protein kinase
MLOC_69212.1	Protein kinase 1
MLOC_22145.2	Protein kinase 1
MLOC_63787.3	Protein kinase 3
MLOC_12658.5	Protein kinase, putative
MLOC_5307.7	Protein kinase, putative
MLOC_68705.4	Protein of unknown function (DUF789) LENGTH=337
MLOC_52057.3	Protein of unknown function, DUF547 LENGTH=505
MLOC_13677.1	Protein phosphatase 2C
MLOC_73139.1	Protein phosphatase 2c, putative
MLOC_22226.1	Protein trichome birefringence-like 25
MLOC_14296.1	Protein-protein interaction regulator family protein
MLOC_18973.4	Protein-tyrosine sulfotransferase
MLOC_44877.1	proton pump interactor 1 LENGTH=612
MLOC_61601.1	Pyrimidine 5'-nucleotidase
MLOC_62219.3	Receptor-like protein kinase
MLOC_27537.7	Regulator of nonsense transcripts 3A
MLOC_12680.3	Riboflavin kinase
MLOC_34508.1	Ribosomal protein
MLOC_17719.1	Ribosomal protein S27
MLOC_55097.3	RING finger and WD repeat domain-containing protein
MLOC_56995.11	RING/FYVE/PHD zinc finger superfamily protein LENGTH=259
MLOC_15337.5	RING/U-box superfamily protein LENGTH=212
MLOC_77326.1	RING/U-box superfamily protein LENGTH=666
MLOC_18525.4	RNA-binding protein
MLOC_72883.3	RNA-binding protein
MLOC_18369.1	RPM1-interacting protein 4 (RIN4) family protein LENGTH=73
MLOC_10482.5	rRNA biogenesis protein RRP5
MLOC_59966.3	RXT3-like protein
MLOC_52781.1	Sec14p-like phosphatidylinositol transfer family protein LENGTH=637
MLOC_79115.1	SEC22 vesicle trafficking protein-like protein B
MLOC_61712.1	Sequence-specific DNA binding transcription factor
MLOC_56054.1	Serine palmitoyltransferase
MLOC_56122.1	Serine/threonine protein kinase, putative
MLOC_19019.4	Signal peptidase I, putative
MLOC_12729.2	Similarity to alpha galactosidase
MLOC_7409.1	Small nuclear ribonucleoprotein-like protein
MLOC_36997.2	Splicing factor 3B subunit, putative
MLOC_17069.1	Splicing factor U2af large subunit A
MLOC_34539.4	Squamosa promoter-binding-like protein 1
MLOC_62433.3	Subtilisin-like serine protease
MLOC_7043.1	Succinate dehydrogenase subunit 4
MLOC_54797.2	Surfeit locus protein, putative
MLOC_55709.4	Thiamin pyrophosphokinase 1
MLOC_81766.1	THO complex subunit-like protein
MLOC_11971.1	Transcription elongation factor SPT6
MLOC_36345.3	Transcription factor
MLOC_69727.2	Transcription factor viviparous 1
MLOC_72532.1	Trehalose-6-phosphate synthase
MLOC_67307.2	Trypsin family protein LENGTH=579
MLOC_60513.1	Tyrosine aminotransferase, putative
MLOC_57406.1	Ubiquitin-conjugating enzyme E2 7
MLOC_15173.1	Ubiquitin-conjugating enzyme E2 N
MLOC_9934.1	Ubiquitin-conjugating enzyme E2-like protein
MLOC_74792.1	Ubiquitin-fold modifier 1, putative
MLOC_20377.3	Ubiquitin-like modifier-activating enzyme ATG7
MLOC_67041.1	UBX domain-containing protein
MLOC_69539.4	Universal stress protein 23267
MLOC_51316.3	Unknown protein
MLOC_65277.2	Unknown protein
MLOC_65475.4	Unknown protein
MLOC_74793.3	Unknown protein
MLOC_64788.1	Unknown protein
MLOC_71823.1	unknown protein; BEST Arabidopsis thaliana protein match is: unknown protein . LENGTH=169
MLOC_74050.1	unknown protein; BEST Arabidopsis thaliana protein match is: unknown protein . LENGTH=169
MLOC_70611.2	unknown protein; BEST Arabidopsis thaliana protein match is: unknown protein . LENGTH=367
MLOC_2171.1	unknown protein; BEST Arabidopsis thaliana protein match is: unknown protein . LENGTH=421
MLOC_7930.2	unknown protein; BEST Arabidopsis thaliana protein match is: unknown protein . LENGTH=569
MLOC_53853.1	unknown protein; BEST Arabidopsis thaliana protein match is: unknown protein . LENGTH=571
MLOC_33273.1	unknown protein; FUNCTIONS IN: molecular_function unknown; INVOLVED IN: biological_process unknown; LOCATED IN: cellular_component unknown; EXPRESSED IN: 24 plant structures; EXPRESSED DURING: 15 growth stages. LENGTH=251
MLOC_55254.2	unknown protein; FUNCTIONS IN: molecular_function unknown; INVOLVED IN: biological_process unknown; LOCATED IN: chloroplast thylakoid membrane; EXPRESSED IN: 22 plant structures; EXPRESSED DURING: 13 growth stages; Has 25 Blast hits to 25 proteins in 12 s
MLOC_64860.1	unknown protein; FUNCTIONS IN: molecular_function unknown; INVOLVED IN: biological_process unknown; LOCATED IN: chloroplast; EXPRESSED IN: 23 plant structures; EXPRESSED DURING: 16 growth stages; Has 20 Blast hits to 20 proteins in 11 species: Archae - 0;
MLOC_36374.1	unknown protein; FUNCTIONS IN: molecular_function unknown; INVOLVED IN: biological_process unknown; LOCATED IN: endoplasmic reticulum; EXPRESSED IN: 24 plant structures; EXPRESSED DURING: 13 growth stages; BEST Arabidopsis thaliana protein match is: unkno
MLOC_75309.1	unknown protein; FUNCTIONS IN: molecular_function unknown; INVOLVED IN: biological_process unknown; LOCATED IN: mitochondrion, plastid; EXPRESSED IN: 7 plant structures; EXPRESSED DURING: C globular stage, F mature embryo stage, petal differentiation and
MLOC_6566.2	unknown protein; FUNCTIONS IN: molecular_function unknown; INVOLVED IN: biological_process unknown; LOCATED IN: plasma membrane; EXPRESSED IN: 23 plant structures; EXPRESSED DURING: 15 growth stages; Has 30201 Blast hits to 17322 proteins in 780 species:
MLOC_59764.1	unknown protein; FUNCTIONS IN: molecular_function unknown; INVOLVED IN: biological_process unknown; LOCATED IN: plastoglobule; EXPRESSED IN: 22 plant structures; EXPRESSED DURING: 13 growth stages; Has 96 Blast hits to 96 proteins in 44 species: Archae -
MLOC_52825.1	unknown protein; Has 35333 Blast hits to 34131 proteins in 2444 species: Archae - 798; Bacteria - 22429; Metazoa - 974; Fungi - 991; Plants - 531; Viruses - 0; Other Eukaryotes - 9610 (source: NCBI BLink). LENGTH=453
MLOC_51956.1	unknown protein; Has 39 Blast hits to 39 proteins in 15 species: Archae - 0; Bacteria - 0; Metazoa - 0; Fungi - 0; Plants - 35; Viruses - 0; Other Eukaryotes - 4 (source: NCBI BLink). LENGTH=123
MLOC_7220.1	unknown protein; Has 55 Blast hits to 55 proteins in 15 species: Archae - 0; Bacteria - 0; Metazoa - 0; Fungi - 0; Plants - 55; Viruses - 0; Other Eukaryotes - 0 (source: NCBI BLink). LENGTH=71
MLOC_21220.1	Uroporphyrinogen decarboxylase
MLOC_53996.2	V-type proton ATPase 116 kDa subunit a isoform
MLOC_63030.1	V-type proton ATPase subunit F
MLOC_43759.1	Wali5 protein
MLOC_80476.1	Wali6 protein
MLOC_67697.1	WD-repeat protein, putative
MLOC_77258.2	WRKY transcription factor 21
MLOC_65519.1	YbaK/prolyl-tRNA synthetase associated protein
MLOC_16321.3	YTH domain family protein
MLOC_61919.1	Zinc finger protein CONSTANS-LIKE 11
