# Supplementary material for: Involvement of Alternative Splicing in Barley Seed Germination
Source: PLoS One. 2016 Mar 31;11(3):e0152824. doi: 10.1371/journal.pone.0152824 (PMC4816419; doi:10.1371/journal.pone.0152824)
Supplement: S7 Table — (XLSX) [file pone.0152824.s007.xlsx]

## Sheet: S7
S7 Table. A5S transcripts detected in at least three out of four varieties (Bass, Harrington, Stirling and baudin) at 24 h in germinating embryos
AS Genes						Map to KEGG
GeneID	Readable Description					Pathways	No
MLOC_80634.2	[Protein-PII] uridylyltransferase					03010 Ribosome (10)	10
MLOC_59071.1	2-oxoglutarate (2OG) and Fe(II)-dependent oxygenase superfamily protein LENGTH=348					03013 RNA transport (4)	4
MLOC_44478.2	2-oxoglutarate (2OG) and Fe(II)-dependent oxygenase superfamily protein LENGTH=349					04151 PI3K-Akt signaling pathway (4)	4
MLOC_63593.1	40S ribosomal protein S9					04152 AMPK signaling pathway (3)	3
MLOC_55662.1	40S ribosomal protein SA					01200 Carbon metabolism (2)	2
MLOC_36471.1	50S ribosomal protein L14					01230 Biosynthesis of amino acids (2)	2
MLOC_62922.1	50S ribosomal protein L25					00010 Glycolysis / Gluconeogenesis (2)	2
MLOC_7688.1	60S acidic ribosomal protein P0, putative, expressed					00620 Pyruvate metabolism (2)	2
MLOC_13819.2	60S ribosomal protein L13					00710 Carbon fixation in photosynthetic organisms (2)	2
MLOC_6549.1	60S ribosomal protein L34					00230 Purine metabolism (2)	2
MLOC_5129.1	60S ribosomal protein L35					00270 Cysteine and methionine metabolism (2)	2
MLOC_34860.1	60S ribosomal protein L7					00280 Valine, leucine and isoleucine degradation (2)	2
MLOC_10453.3	ABC transporter G family member					00480 Glutathione metabolism (2)	2
MLOC_34526.1	Aldehyde dehydrogenase					00940 Phenylpropanoid biosynthesis (2)	2
MLOC_65248.1	alpha/beta-Hydrolases superfamily protein LENGTH=317					03040 Spliceosome (2)	2
MLOC_18895.10	Aminotransferase family protein					03015 mRNA surveillance pathway (2)	2
MLOC_15738.2	AP-2 complex subunit beta-1, putative					03008 Ribosome biogenesis in eukaryotes (2)	2
MLOC_54875.3	Arginine/serine-rich splicing factor					04350 TGF-beta signaling pathway (2)	2
MLOC_11735.1	ARP2/3 complex 34 kDa subunit					04390 Hippo signaling pathway (2)	2
MLOC_58279.3	ATP-dependent RNA helicase, putative					04391 Hippo signaling pathway -fly (2)	2
MLOC_67725.1	Beta-D-glucosidase					04150 mTOR signaling pathway (2)	2
MLOC_7890.1	Beta-glucosidase					04144 Endocytosis (2)	2
MLOC_59511.1	BHLH transcription factor					04110 Cell cycle (2)	2
MLOC_56361.4	Bifunctional purine biosynthesis protein purH					04666 Fc gamma R-mediated phagocytosis (2)	2
MLOC_53856.6	BTB/POZ domain-containing protein					04910 Insulin signaling pathway (2)	2
MLOC_61082.1	Caffeoyl-CoA O-methyltransferase					05206 MicroRNAs in cancer (2)	2
MLOC_62525.3	Caleosin, putative, expressed					05205 Proteoglycans in cancer (2)	2
MLOC_5156.1	Calmodulin-binding protein, putative, expressed					05203 Viral carcinogenesis (2)	2
MLOC_61197.1	Carboxymethylenebutenolidase-like protein					00040 Pentose and glucuronate interconversions (1)	1
MLOC_73329.1	Charged multivesicular body protein 3					00051 Fructose and mannose metabolism (1)	1
MLOC_74207.1	Chromodomain-helicase-DNA-binding protein 2					00052 Galactose metabolism (1)	1
MLOC_12176.3	Chromosome 11 contig 1, DNA sequence.					00053 Ascorbate and aldarate metabolism (1)	1
MLOC_37715.5	Chromosome undetermined scaffold_34, whole genome shotgun sequence					00500 Starch and sucrose metabolism (1)	1
MLOC_7183.1	Coatomer subunit beta					00650 Butanoate metabolism (1)	1
MLOC_64083.1	Cryptochrome 1b					00562 Inositol phosphate metabolism (1)	1
MLOC_66335.1	Cyclin dependent kinase inhibitor					00071 Fatty acid degradation (1)	1
MLOC_81876.1	Cysteine proteinase					00072 Synthesis and degradation of ketone bodies (1)	1
MLOC_59533.1	Cytochrome b5					00073 Cutin, suberine and wax biosynthesis (1)	1
MLOC_54352.1	Cytochrome P450 family protein, expressed					00561 Glycerolipid metabolism (1)	1
MLOC_59780.1	Cytosine-specific methyltransferase					00590 Arachidonic acid metabolism (1)	1
MLOC_7881.1	Dehydrogenase/reductase SDR family protein 7-like					00591 Linoleic acid metabolism (1)	1
MLOC_4294.1	DNA-directed RNA polymerase					00240 Pyrimidine metabolism (1)	1
MLOC_55679.1	E3 ubiquitin-protein ligase BRE1-like protein					00310 Lysine degradation (1)	1
MLOC_64592.5	Emsy N Terminus (ENT) domain-containing protein LENGTH=429					00330 Arginine and proline metabolism (1)	1
MLOC_61005.5	Eukaryotic initiation factor 4A (ATP-dependent RNA helicase eIF4A)					00340 Histidine metabolism (1)	1
MLOC_54618.1	Eukaryotic translation initiation factor 3 subunit 2					00350 Tyrosine metabolism (1)	1
MLOC_5053.2	Far upstream element-binding protein					00360 Phenylalanine metabolism (1)	1
MLOC_60294.2	Far upstream element-binding protein					00380 Tryptophan metabolism (1)	1
MLOC_14078.1	FUNCTIONS IN: molecular_function unknown; INVOLVED IN: biological_process unknown; LOCATED IN: mitochondrion;					00400 Phenylalanine, tyrosine and tryptophan biosynthesis (1)	1
MLOC_61750.1	GDSL esterase/lipase					00410 beta-Alanine metabolism (1)	1
MLOC_69312.2	GF14 protein					00460 Cyanoamino acid metabolism (1)	1
MLOC_68517.1	Glutathione peroxidase					00670 One carbon pool by folate (1)	1
MLOC_64920.3	Glutathione S-transferase					00130 Ubiquinone and other terpenoid-quinone biosynthesis (1)	1
MLOC_19548.2	GTPase obg					00900 Terpenoid backbone biosynthesis (1)	1
MLOC_67837.1	GYF domain-containing protein					00904 Diterpenoid biosynthesis (1)	1
MLOC_53568.1	Hydroxymethylglutaryl-CoA synthase, putative, expressed					00903 Limonene and pinene degradation (1)	1
MLOC_15761.1	Jasmonate-induced protein					00950 Isoquinoline alkaloid biosynthesis (1)	1
MLOC_14604.5	Kinase					00960 Tropane, piperidine and pyridine alkaloid biosynthesis (1)	1
MLOC_50473.1	Kinesin-like protein					00401 Novobiocin biosynthesis (1)	1
MLOC_59149.1	Lectin					00364 Fluorobenzoate degradation (1)	1
MLOC_54031.1	Lipoxygenase					00625 Chloroalkane and chloroalkene degradation (1)	1
MLOC_44001.3	LUC7 related protein LENGTH=404					00361 Chlorocyclohexane and chlorobenzene degradation (1)	1
MLOC_6161.1	Lysine/histidine transporter					00623 Toluene degradation (1)	1
MLOC_35785.1	Malic enzyme					00980 Metabolism of xenobiotics by cytochrome P450 (1)	1
MLOC_11412.2	MATE efflux family protein, expressed					00982 Drug metabolism - cytochrome P450 (1)	1
MLOC_81297.1	MATE efflux protein-like					03020 RNA polymerase (1)	1
MLOC_80730.1	Membrane-anchored ubiquitin-fold protein					03060 Protein export (1)	1
MLOC_8169.1	Metallothionein					04141 Protein processing in endoplasmic reticulum (1)	1
MLOC_17792.1	mRNA turnover protein 4					04120 Ubiquitin mediated proteolysis (1)	1
MLOC_12388.2	Multidrug resistance protein ABC transporter family					04012 ErbB signaling pathway (1)	1
MLOC_53953.3	N(alpha)-acetyltransferase 35, NatC auxiliary subunit					04066 HIF-1 signaling pathway (1)	1
MLOC_61270.3	NAC domain protein					04071 Sphingolipid signaling pathway (1)	1
MLOC_79983.2	Nodulin MtN21 /EamA-like transporter family protein					04142 Lysosome (1)	1
MLOC_62074.3	Non-imprinted in Prader-Willi/Angelman syndrome region protein, putative					04810 Regulation of actin cytoskeleton (1)	1
MLOC_64063.2	Nuclear transport factor 2 (NTF2) family protein with RNA binding (RRM-RBD-RNP motifs) domain LENGTH=460					04111 Cell cycle - yeast (1)	1
MLOC_54468.1	Nucleolar GTP-binding protein 2, putative, expressed					04114 Oocyte meiosis (1)	1
MLOC_59098.6	Nucleotidyltransferase family protein, putative, expressed					04530 Tight junction (1)	1
MLOC_52303.5	O-fucosyltransferase family protein LENGTH=549					04922 Glucagon signaling pathway (1)	1
MLOC_65207.4	Pantothenate kinase 4					04915 Estrogen signaling pathway (1)	1
MLOC_7100.3	Peptidyl-prolyl cis-trans isomerase					04918 Thyroid hormone synthesis (1)	1
MLOC_17018.1	Peptidyl-prolyl cis-trans isomerase					04261 Adrenergic signaling in cardiomyocytes (1)	1
MLOC_1826.2	Peroxidase 52					04728 Dopaminergic synapse (1)	1
MLOC_18137.3	Poly(A) RNA polymerase-like protein					04722 Neurotrophin signaling pathway (1)	1
MLOC_5191.1	Poly(RC)-binding protein, putative					04712 Circadian rhythm - plant (1)	1
MLOC_64195.14	Polycomb group protein EMBRYONIC FLOWER					04626 Plant-pathogen interaction (1)	1
MLOC_73443.2	Polyphosphoinositide phosphatase					05231 Choline metabolism in cancer (1)	1
MLOC_62089.1	Polypyrimidine tract-binding protein					05202 Transcriptional misregulation in cancers (1)	1
MLOC_38886.2	Protein FRIGIDA, putative					05204 Chemical carcinogenesis (1)	1
MLOC_13484.2	Protein kinase 2					05221 Acute myeloid leukemia (1)	1
MLOC_78236.1	Protein of unknown function (DUF1421) LENGTH=496					05012 Parkinson's disease (1)	1
MLOC_60762.1	Protein of unknown function (DUF630 and DUF632) LENGTH=694					04931 Insulin resistance (1)	1
MLOC_4508.2	Protein SYS1					05130 Pathogenic Escherichia coli infection (1)	1
MLOC_4418.3	Quaking-like protein, KH domain RNA binding protein					05132 Salmonella infection (1)	1
MLOC_73911.1	Receptor expression-enhancing protein 3, related					05131 Shigellosis (1)	1
MLOC_59982.1	Receptor-like kinase					05100 Bacterial invasion of epithelial cells (1)	1
MLOC_38196.6	Regulator of nonsense transcripts-like protein					05160 Hepatitis C (1)	1
MLOC_55341.3	Retinoblastoma-related protein 1					05168 Herpes simplex infection (1)	1
MLOC_34508.1	Ribosomal protein					05169 Epstein-Barr virus infection (1)	1
MLOC_20229.1	RING finger domain-containing protein					05142 Chagas disease (American trypanosomiasis) (1)	1
MLOC_12432.4	RNA polymerase II C-terminal domain phosphatase-like 2
MLOC_18525.4	RNA-binding protein
MLOC_72883.3	RNA-binding protein
MLOC_10594.1	RNA-binding protein with multiple splicing
MLOC_4983.1	RPM1 interacting protein 4 transcript 2
MLOC_75626.1	Serine carboxypeptidase 1
MLOC_7365.3	serine carboxypeptidase-like 35 LENGTH=480
MLOC_79155.1	Serine/threonine protein phosphatase 2A 55 kDa regulatory subunit B beta isoform
MLOC_55189.4	Serine/threonine protein phosphatase 4 regulatory subunit
MLOC_53096.2	Serine/threonine-protein kinase WNK (With No Lysine)-related LENGTH=377
MLOC_19019.4	Signal peptidase I, putative
MLOC_56451.1	Siroheme synthase
MLOC_10713.1	small ubiquitin-like modifier 1 LENGTH=100
MLOC_59487.1	Stachyose synthase, putative
MLOC_23518.4	Sulfate transporter 4.1
MLOC_60521.4	TRAF-like superfamily protein LENGTH=1055
MLOC_81952.2	Transcription elongation factor, putative, expressed
MLOC_36345.3	Transcription factor
MLOC_4657.1	Transcription factor, putative
MLOC_10457.2	Triosephosphate isomerase
MLOC_57271.2	Tubby-like protein
MLOC_77296.2	U3 small nucleolar RNA-associated protein, putative
MLOC_57406.1	Ubiquitin-conjugating enzyme E2 7
MLOC_74792.1	Ubiquitin-fold modifier 1, putative
MLOC_56486.1	Ubiquitin-fold modifier-conjugating enzyme
MLOC_52836.1	UBX domain containing protein, expressed
MLOC_68648.2	Unknown protein
MLOC_51316.3	Unknown protein
MLOC_55250.3	unknown protein; BEST Arabidopsis thaliana protein match is: unknown protein . LENGTH=351
MLOC_14017.2	unknown protein; BEST Arabidopsis thaliana protein match is: unknown protein . LENGTH=649
MLOC_64860.1	unknown protein; FUNCTIONS IN: molecular_function unknown; INVOLVED IN: biological_process unknown; LOCATED IN: chloroplast; EXPRESSED IN: 23 plant structures; EXPRESSED DURING: 16 growth stages; Has 20 Blast hits to 20 proteins in 11 species: Archae - 0;
MLOC_60617.9	unknown protein; FUNCTIONS IN: molecular_function unknown; INVOLVED IN: biological_process unknown; LOCATED IN: endomembrane system; EXPRESSED IN: 21 plant structures; EXPRESSED DURING: 13 growth stages; Has 210 Blast hits to 148 proteins in 42 species: A
MLOC_73581.1	unknown protein; Has 70 Blast hits to 70 proteins in 25 species: Archae - 0; Bacteria - 0; Metazoa - 9; Fungi - 4; Plants - 47; Viruses - 0; Other Eukaryotes - 10 (source: NCBI BLink). LENGTH=194
MLOC_7234.1	unknown protein; LOCATED IN: plasma membrane; EXPRESSED IN: 22 plant structures; EXPRESSED DURING: 13 growth stages; BEST Arabidopsis thaliana protein match is: unknown protein . LENGTH=158
MLOC_37887.3	UPF0061 protein ydiU
MLOC_68578.1	UPF0176 protein
MLOC_66422.2	WD repeat-containing protein, putative
MLOC_63920.1	WD-40 repeat family protein LENGTH=613
MLOC_43149.1	WD-repeat protein Mip1
MLOC_61671.5	WW domain-containing protein
MLOC_63764.1	Xenotropic and polytropic retrovirus receptor
MLOC_60000.1	Xyloglucan endotransglucosylase/hydrolase 13
