# Supplementary material for: Involvement of Alternative Splicing in Barley Seed Germination
Source: PLoS One. 2016 Mar 31;11(3):e0152824. doi: 10.1371/journal.pone.0152824 (PMC4816419; doi:10.1371/journal.pone.0152824)
Supplement: S8 Table — (XLSX) [file pone.0152824.s008.xlsx]

## Sheet: S8
S8 Table. A5S transcripts detected in at least three out of four varieties (Bass, Harrington, Stirling and baudin) at 48 h in germinating embryos
AS Genes													Map to KEGG
GeneID	Readable Description												pathways	No
MLOC_55595.2	40S ribosomal protein S7, putative, expressed												03010 Ribosome (6)	6
MLOC_36471.1	50S ribosomal protein L14												03013 RNA transport (5)	5
MLOC_7688.1	60S acidic ribosomal protein P0, putative, expressed												04151 PI3K-Akt signaling pathway (3)	3
MLOC_73576.1	60S ribosomal protein L17												04144 Endocytosis (3)	3
MLOC_6549.1	60S ribosomal protein L34												04810 Regulation of actin cytoskeleton (3)	3
MLOC_5129.1	60S ribosomal protein L35												04110 Cell cycle (3)	3
MLOC_70571.4	Actin-related protein 2/3 complex subunit 1B												04111 Cell cycle - yeast (3)	3
MLOC_15340.2	Alpha/beta-hydrolase-like protein												01212 Fatty acid metabolism (2)	2
MLOC_65248.1	alpha/beta-Hydrolases superfamily protein LENGTH=317												00071 Fatty acid degradation (2)	2
MLOC_18895.10	Aminotransferase family protein												00960 Tropane, piperidine and pyridine alkaloid biosynthesis (2)	2
MLOC_51591.2	Annexin 2												03040 Spliceosome (2)	2
MLOC_1297.1	AP-1 complex subunit gamma-1												03015 mRNA surveillance pathway (2)	2
MLOC_62716.1	AP-4 complex subunit mu-1												04350 TGF-beta signaling pathway (2)	2
MLOC_55832.1	ARF-GAP domain 13												04390 Hippo signaling pathway (2)	2
MLOC_12188.3	Arf-GAP with GTPase, ANK repeat and PH domain-containing protein 1												04391 Hippo signaling pathway -fly (2)	2
MLOC_54875.3	Arginine/serine-rich splicing factor												04152 AMPK signaling pathway (2)	2
MLOC_11735.1	ARP2/3 complex 34 kDa subunit												04142 Lysosome (2)	2
MLOC_12901.2	ATP-dependent RNA helicase												04146 Peroxisome (2)	2
MLOC_58279.3	ATP-dependent RNA helicase, putative												04114 Oocyte meiosis (2)	2
MLOC_37708.1	Bidirectional sugar transporter N3												04666 Fc gamma R-mediated phagocytosis (2)	2
MLOC_61082.1	Caffeoyl-CoA O-methyltransferase												05203 Viral carcinogenesis (2)	2
MLOC_5156.1	Calmodulin-binding protein, putative, expressed												05130 Pathogenic Escherichia coli infection (2)	2
MLOC_12176.3	Chromosome 11 contig 1, DNA sequence.												05132 Salmonella infection (2)	2
MLOC_64258.1	Coatomer subunit delta												05131 Shigellosis (2)	2
MLOC_76365.1	Cullin-1, putative												05100 Bacterial invasion of epithelial cells (2)	2
MLOC_70628.2	Cyclin-dependent kinase												05168 Herpes simplex infection (2)	2
MLOC_63588.1	Cyclopropane-fatty-acyl-phospholipid synthase												01200 Carbon metabolism (1)	1
MLOC_54352.1	Cytochrome P450 family protein, expressed												01230 Biosynthesis of amino acids (1)	1
MLOC_64091.1	Cytoplasmic FMR1-interacting protein 1												00620 Pyruvate metabolism (1)	1
MLOC_72191.1	Cytosolic Fe-S cluster assembly factor NUBP1 homolog												00190 Oxidative phosphorylation (1)	1
MLOC_7881.1	Dehydrogenase/reductase SDR family protein 7-like												00710 Carbon fixation in photosynthetic organisms (1)	1
MLOC_55679.1	E3 ubiquitin-protein ligase BRE1-like protein												00061 Fatty acid biosynthesis (1)	1
MLOC_54618.1	Eukaryotic translation initiation factor 3 subunit 2												00591 Linoleic acid metabolism (1)	1
MLOC_5053.2	Far upstream element-binding protein												00592 alpha-Linolenic acid metabolism (1)	1
MLOC_2513.2	Fatty acid oxidation complex subunit alpha												00270 Cysteine and methionine metabolism (1)	1
MLOC_14078.1	FUNCTIONS IN: molecular_function unknown; INVOLVED IN: biological_process unknown; LOCATED IN: mitochondrion;												00350 Tyrosine metabolism (1)	1
MLOC_61750.1	GDSL esterase/lipase												00360 Phenylalanine metabolism (1)	1
MLOC_69312.2	GF14 protein												00400 Phenylalanine, tyrosine and tryptophan biosynthesis (1)	1
MLOC_38676.1	Glyoxalase/bleomycin resistance protein/dioxygenase												00770 Pantothenate and CoA biosynthesis (1)	1
MLOC_67837.1	GYF domain-containing protein												00130 Ubiquinone and other terpenoid-quinone biosynthesis (1)	1
MLOC_13110.1	Heavy metal transport/detoxification superfamily protein LENGTH=152												00904 Diterpenoid biosynthesis (1)	1
MLOC_16398.2	IQ-domain 17												00940 Phenylpropanoid biosynthesis (1)	1
MLOC_15761.1	Jasmonate-induced protein												00950 Isoquinoline alkaloid biosynthesis (1)	1
MLOC_64351.2	Katanin p60 ATPase-containing subunit A-like protein												00401 Novobiocin biosynthesis (1)	1
MLOC_50473.1	Kinesin-like protein												03060 Protein export (1)	1
MLOC_5393.5	Kinesin-related protein												04141 Protein processing in endoplasmic reticulum (1)	1
MLOC_6950.3	Late embryogenesis abundant protein												04120 Ubiquitin mediated proteolysis (1)	1
MLOC_59149.1	Lectin												04310 Wnt signaling pathway (1)	1
MLOC_54031.1	Lipoxygenase												04071 Sphingolipid signaling pathway (1)	1
MLOC_11136.1	Long-chain-fatty-acid CoA ligase, putative												04150 mTOR signaling pathway (1)	1
MLOC_35785.1	Malic enzyme												04530 Tight junction (1)	1
MLOC_81297.1	MATE efflux protein-like												04910 Insulin signaling pathway (1)	1
MLOC_80730.1	Membrane-anchored ubiquitin-fold protein												04920 Adipocytokine signaling pathway (1)	1
MLOC_8169.1	Metallothionein												03320 PPAR signaling pathway (1)	1
MLOC_60511.3	Methionine--tRNA ligase												04261 Adrenergic signaling in cardiomyocytes (1)	1
MLOC_53953.3	N(alpha)-acetyltransferase 35, NatC auxiliary subunit												04728 Dopaminergic synapse (1)	1
MLOC_61270.3	NAC domain protein												04722 Neurotrophin signaling pathway (1)	1
MLOC_34842.2	NAD(P)-binding Rossmann-fold superfamily protein LENGTH=264												04710 Circadian rhythm (1)	1
MLOC_62074.3	Non-imprinted in Prader-Willi/Angelman syndrome region protein, putative												05202 Transcriptional misregulation in cancers (1)	1
MLOC_52303.5	O-fucosyltransferase family protein LENGTH=549												05206 MicroRNAs in cancer (1)	1
MLOC_61145.2	Pantothenate kinase family protein												05205 Proteoglycans in cancer (1)	1
MLOC_81215.1	Peptide methionine sulfoxide reductase msrB												05010 Alzheimer's disease (1)	1
MLOC_17018.1	Peptidyl-prolyl cis-trans isomerase												05012 Parkinson's disease (1)	1
MLOC_1826.2	Peroxidase 52												05016 Huntington's disease (1)	1
MLOC_22316.1	Peroxisomal biogenesis factor 2												04932 Non-alcoholic fatty liver disease (NAFLD) (1)	1
MLOC_73443.2	Polyphosphoinositide phosphatase												05160 Hepatitis C (1)	1
MLOC_62089.1	Polypyrimidine tract-binding protein												05169 Epstein-Barr virus infection (1)	1
MLOC_76355.1	Protein arginine N-methyltransferase												05142 Chagas disease (American trypanosomiasis) (1)	1
MLOC_38886.2	Protein FRIGIDA, putative
MLOC_62259.1	Protein of unknown function (DUF1264) LENGTH=241
MLOC_12089.1	Protein of unknown function (DUF3317) LENGTH=56
MLOC_60762.1	Protein of unknown function (DUF630 and DUF632) LENGTH=694
MLOC_4508.2	Protein SYS1
MLOC_4418.3	Quaking-like protein, KH domain RNA binding protein
MLOC_73911.1	Receptor expression-enhancing protein 3, related
MLOC_38196.6	Regulator of nonsense transcripts-like protein
MLOC_55341.3	Retinoblastoma-related protein 1
MLOC_57810.1	Ribonucleoside hydrolase 1
MLOC_20229.1	RING finger domain-containing protein
MLOC_18525.4	RNA-binding protein
MLOC_72883.3	RNA-binding protein
MLOC_56091.2	RNA-binding protein
MLOC_10594.1	RNA-binding protein with multiple splicing
MLOC_18369.1	RPM1-interacting protein 4 (RIN4) family protein LENGTH=73
MLOC_55635.2	Serine/threonine protein phosphatase 2A 55 kDa regulatory subunit B beta isoform
MLOC_19019.4	Signal peptidase I, putative
MLOC_10713.1	small ubiquitin-like modifier 1 LENGTH=100
MLOC_81952.2	Transcription elongation factor, putative, expressed
MLOC_36345.3	Transcription factor
MLOC_69727.2	Transcription factor viviparous 1
MLOC_4657.1	Transcription factor, putative
MLOC_64692.1	Transmembrane emp24 domain-containing protein 3
MLOC_57271.2	Tubby-like protein
MLOC_74792.1	Ubiquitin-fold modifier 1, putative
MLOC_56486.1	Ubiquitin-fold modifier-conjugating enzyme
MLOC_51316.3	Unknown protein
MLOC_13881.1	unknown protein; FUNCTIONS IN: molecular_function unknown; INVOLVED IN: biological_process unknown; LOCATED IN: mitochondrion; EXPRESSED IN: petal, leaf whorl, flower; EXPRESSED DURING: 4 anthesis, petal differentiation and expansion stage; Has 1807 Blast
MLOC_19248.1	unknown protein; FUNCTIONS IN: molecular_function unknown; INVOLVED IN: biological_process unknown; LOCATED IN: vacuole; EXPRESSED IN: 24 plant structures; EXPRESSED DURING: 15 growth stages; BEST Arabidopsis thaliana protein match is: unknown protein . L
MLOC_60821.6	unknown protein; Has 219 Blast hits to 202 proteins in 78 species: Archae - 0; Bacteria - 166; Metazoa - 0; Fungi - 0; Plants - 36; Viruses - 0; Other Eukaryotes - 17 (source: NCBI BLink). LENGTH=643
MLOC_70262.1	unknown protein; Has 40 Blast hits to 40 proteins in 15 species: Archae - 0; Bacteria - 0; Metazoa - 0; Fungi - 0; Plants - 40; Viruses - 0; Other Eukaryotes - 0 (source: NCBI BLink). LENGTH=65
MLOC_57363.1	Vicilin
MLOC_66422.2	WD repeat-containing protein, putative
MLOC_63920.1	WD-40 repeat family protein LENGTH=613
MLOC_43149.1	WD-repeat protein Mip1
MLOC_63764.1	Xenotropic and polytropic retrovirus receptor
MLOC_76160.3	Xyloglucan endotransglucosylase/hydrolase 5
MLOC_38832.1	YTH domain family protein
MLOC_54247.1	Zinc finger HIT domain-containing protein 1
