# Supplementary material for: Involvement of Alternative Splicing in Barley Seed Germination
Source: PLoS One. 2016 Mar 31;11(3):e0152824. doi: 10.1371/journal.pone.0152824 (PMC4816419; doi:10.1371/journal.pone.0152824)
Supplement: S9 Table — (XLSX) [file pone.0152824.s009.xlsx]

## Sheet: S9
S9 Table. IR type of AS transcripts detected in at least three out of four varieties (Bass, Harrington, Stirling and baudin) at 24 h in germinating embryos
AS Genes										Map to KEGG
GeneID	Readable Description									Pathway	No
MLOC_80634.2	[Protein-PII] uridylyltransferase									03010 Ribosome (11)	11
MLOC_53886.2	2-phosphoglycerate kinase-related protein									00010 Glycolysis / Gluconeogenesis (6)	6
MLOC_29951.1	30S ribosomal protein S11									03040 Spliceosome (6)	6
MLOC_67269.1	30S ribosomal protein S19									01200 Carbon metabolism (5)	5
MLOC_67266.1	40S ribosomal protein S3, putative, expressed									01230 Biosynthesis of amino acids (5)	5
MLOC_65818.1	40S ribosomal protein S7									00940 Phenylpropanoid biosynthesis (5)	5
MLOC_67738.3	5' nucleotidase, deoxy (Pyrimidine), cytosolic type C protein domain containing protein-like protein									05169 Epstein-Barr virus infection (5)	5
MLOC_36471.1	50S ribosomal protein L14									00500 Starch and sucrose metabolism (4)	4
MLOC_81057.1	5'-AMP-activated protein kinase subunit gamma									00710 Carbon fixation in photosynthetic organisms (4)	4
MLOC_76000.8	5-methyltetrahydropteroyltriglutamate-homocysteine methyltransferase, putative, expressed									00240 Pyrimidine metabolism (4)	4
MLOC_66031.1	60 kDa chaperonin									04141 Protein processing in endoplasmic reticulum (4)	4
MLOC_73576.1	60S ribosomal protein L17									05203 Viral carcinogenesis (4)	4
MLOC_57344.1	60S ribosomal protein L18a									00051 Fructose and mannose metabolism (3)	3
MLOC_54834.1	60S ribosomal protein L18a									00052 Galactose metabolism (3)	3
MLOC_6549.1	60S ribosomal protein L34									00330 Arginine and proline metabolism (3)	3
MLOC_60028.1	60S ribosomal protein L44									00350 Tyrosine metabolism (3)	3
MLOC_17150.2	60S ribosomal protein L7-2									00460 Cyanoamino acid metabolism (3)	3
MLOC_60806.5	ABC transporter ATP-binding protein									00480 Glutathione metabolism (3)	3
MLOC_59472.1	ACT domain-containing protein, putative, expressed									03013 RNA transport (3)	3
MLOC_61042.1	Actin-depolymerizing factor 5									03008 Ribosome biogenesis in eukaryotes (3)	3
MLOC_15403.1	Agmatine deiminase									04120 Ubiquitin mediated proteolysis (3)	3
MLOC_34282.1	Alba DNA/RNA-binding protein									04151 PI3K-Akt signaling pathway (3)	3
MLOC_34526.1	Aldehyde dehydrogenase									04075 Plant hormone signal transduction (3)	3
MLOC_69935.2	Aldose 1-epimerase-like protein									04110 Cell cycle (3)	3
MLOC_2499.3	aluminum-activated, malate transporter 12 LENGTH=560									04918 Thyroid hormone synthesis (3)	3
MLOC_4986.2	Amine oxidase									04972 Pancreatic secretion (3)	3
MLOC_36386.2	Amino acid transporter-like protein									05200 Pathways in cancer (3)	3
MLOC_64985.8	AP-1 complex subunit gamma-1									05206 MicroRNAs in cancer (3)	3
MLOC_62716.1	AP-4 complex subunit mu-1									00053 Ascorbate and aldarate metabolism (2)	2
MLOC_64394.1	Aspartic protease-like									00562 Inositol phosphate metabolism (2)	2
MLOC_58279.3	ATP-dependent RNA helicase, putative									00190 Oxidative phosphorylation (2)	2
MLOC_12686.1	Auxin efflux carrier									00561 Glycerolipid metabolism (2)	2
MLOC_39185.1	B12D protein									00590 Arachidonic acid metabolism (2)	2
MLOC_67834.1	basic helix-loop-helix (bHLH) DNA-binding superfamily protein LENGTH=359									00591 Linoleic acid metabolism (2)	2
MLOC_19814.1	B-box zinc finger family protein									00230 Purine metabolism (2)	2
MLOC_39632.1	B-box zinc finger protein									00410 beta-Alanine metabolism (2)	2
MLOC_67725.1	Beta-D-glucosidase									03020 RNA polymerase (2)	2
MLOC_64782.2	Beta-fructofuranosidase									03018 RNA degradation (2)	2
MLOC_56418.3	Beta-galactosidase									04014 Ras signaling pathway (2)	2
MLOC_7890.1	Beta-glucosidase									04071 Sphingolipid signaling pathway (2)	2
MLOC_37740.3	Beta-glucosidase									04144 Endocytosis (2)	2
MLOC_66841.1	BHLH transcription factor									04145 Phagosome (2)	2
MLOC_37708.1	Bidirectional sugar transporter N3									04142 Lysosome (2)	2
MLOC_68236.1	Brix domain-containing protein 2									04810 Regulation of actin cytoskeleton (2)	2
MLOC_61082.1	Caffeoyl-CoA O-methyltransferase									04612 Antigen processing and presentation (2)	2
MLOC_62525.3	Caleosin, putative, expressed									04666 Fc gamma R-mediated phagocytosis (2)	2
MLOC_5156.1	Calmodulin-binding protein, putative, expressed									04975 Fat digestion and absorption (2)	2
MLOC_58709.1	Calmodulin-binding transcription activator									04722 Neurotrophin signaling pathway (2)	2
MLOC_2075.1	Calnexin									04360 Axon guidance (2)	2
MLOC_62833.1	Cationic amino acid transporter									04626 Plant-pathogen interaction (2)	2
MLOC_10915.1	cDNA clone:001-032-H02, full insert sequence									05205 Proteoglycans in cancer (2)	2
MLOC_15242.1	Chaperone DnaK									05016 Huntington's disease (2)	2
MLOC_6885.1	Chaperone protein dnaJ									05152 Tuberculosis (2)	2
MLOC_73329.1	Charged multivesicular body protein 3									05166 HTLV-I infection (2)	2
MLOC_64588.1	chromatin remodeling 1 LENGTH=764									05168 Herpes simplex infection (2)	2
MLOC_12176.3	Chromosome 11 contig 1, DNA sequence.									00020 Citrate cycle (TCA cycle) (1)	1
MLOC_74330.2	Cinnamoyl CoA reductase 2b									00030 Pentose phosphate pathway (1)	1
MLOC_71136.2	Cinnamyl alcohol dehydrogenase									00040 Pentose and glucuronate interconversions (1)	1
MLOC_78143.2	CTP synthase									00520 Amino sugar and nucleotide sugar metabolism (1)	1
MLOC_10169.2	Cyclin dependent kinase C									00620 Pyruvate metabolism (1)	1
MLOC_59533.1	Cytochrome b5									00630 Glyoxylate and dicarboxylate metabolism (1)	1
MLOC_56373.3	Diacylglycerol O-acyltransferase 1									00720 Carbon fixation pathways in prokaryotes (1)	1
MLOC_53494.2	Dicer-like protein									00680 Methane metabolism (1)	1
MLOC_34425.1	Dienelactone hydrolase endo-1,3,1,4-beta-D-glucanase									00071 Fatty acid degradation (1)	1
MLOC_65749.2	Diphosphate/fructose-6-phosphate 1-phosphotransferase									00073 Cutin, suberine and wax biosynthesis (1)	1
MLOC_69176.4	DNA binding protein									00564 Glycerophospholipid metabolism (1)	1
MLOC_73160.1	DNA-directed RNA polymerase									00565 Ether lipid metabolism (1)	1
MLOC_51367.2	DNA-directed RNA polymerase subunit									00600 Sphingolipid metabolism (1)	1
MLOC_7084.3	Dual protein phosphatase 4									00592 alpha-Linolenic acid metabolism (1)	1
MLOC_66020.1	Encodes protein with unknown function whose expression is repressed by inoculation with Agrobacterium tumerifaciens. LENGTH=431									00260 Glycine, serine and threonine metabolism (1)	1
MLOC_54898.1	Endoglucanase									00270 Cysteine and methionine metabolism (1)	1
MLOC_6403.2	Ethylene-responsive transcription factor									00280 Valine, leucine and isoleucine degradation (1)	1
MLOC_60900.1	Eukaryotic translation initiation factor 3 subunit I									00310 Lysine degradation (1)	1
MLOC_11928.1	Eukaryotic translation initiation factor 5A-2, putative, expressed									00340 Histidine metabolism (1)	1
MLOC_60294.2	Far upstream element-binding protein									00360 Phenylalanine metabolism (1)	1
MLOC_5053.2	Far upstream element-binding protein									00380 Tryptophan metabolism (1)	1
MLOC_64491.2	Fatty acid hydroxylase superfamily LENGTH=632									00450 Selenocompound metabolism (1)	1
MLOC_7311.1	F-box/LRR-repeat protein 2									00860 Porphyrin and chlorophyll metabolism (1)	1
MLOC_69295.2	Ferritin									00903 Limonene and pinene degradation (1)	1
MLOC_14013.1	Fructose-bisphosphate aldolase									00950 Isoquinoline alkaloid biosynthesis (1)	1
MLOC_2924.1	Fumarylacetoacetate hydrolase domain-containing protein 1									00960 Tropane, piperidine and pyridine alkaloid biosynthesis (1)	1
MLOC_14267.2	Gamma-soluble nsf attachment protein, putative									00625 Chloroalkane and chloroalkene degradation (1)	1
MLOC_58861.2	GDSL esterase/lipase									00643 Styrene degradation (1)	1
MLOC_69312.2	GF14 protein									00980 Metabolism of xenobiotics by cytochrome P450 (1)	1
MLOC_10919.1	Glucan endo-1,3-beta-glucosidase 4									00982 Drug metabolism - cytochrome P450 (1)	1
MLOC_75464.1	Glucan endo-1,3-beta-glucosidase 7									03022 Basal transcription factors (1)	1
MLOC_5621.1	Glucan endo-1,3-beta-glucosidase 7									00970 Aminoacyl-tRNA biosynthesis (1)	1
MLOC_55828.2	Glucose-6-phosphate/phosphate translocator-related LENGTH=408									03060 Protein export (1)	1
MLOC_79988.2	glutamate-cysteine ligase LENGTH=522									02010 ABC transporters (1)	1
MLOC_8121.1	Glutamine-tRNA ligase									04015 Rap1 signaling pathway (1)	1
MLOC_68517.1	Glutathione peroxidase									04010 MAPK signaling pathway (1)	1
MLOC_11634.2	Glutathione S-transferase									04310 Wnt signaling pathway (1)	1
MLOC_64920.3	Glutathione S-transferase									04350 TGF-beta signaling pathway (1)	1
MLOC_36820.1	Glutathione S-transferase 2									04390 Hippo signaling pathway (1)	1
MLOC_68101.1	Glutathione transferase F5									04391 Hippo signaling pathway -fly (1)	1
MLOC_18233.1	Glyceraldehyde-3-phosphate dehydrogenase									04370 VEGF signaling pathway (1)	1
MLOC_58487.1	Glycosyl hydrolase family protein LENGTH=608									04066 HIF-1 signaling pathway (1)	1
MLOC_72585.1	H/ACA ribonucleoprotein complex subunit 3-like protein									04068 FoxO signaling pathway (1)	1
MLOC_75846.4	H-ATPase									04024 cAMP signaling pathway (1)	1
MLOC_55999.1	Heat shock 70 kDa protein C									04152 AMPK signaling pathway (1)	1
MLOC_18664.3	Heat shock protein 90									04146 Peroxisome (1)	1
MLOC_57633.1	High mobility group B2 protein									04112 Cell cycle - Caulobacter (1)	1
MLOC_70585.1	Histone deacetylase 2b									04114 Oocyte meiosis (1)	1
MLOC_57143.1	Histone H2A									04510 Focal adhesion (1)	1
MLOC_19846.9	Histone-lysine N-methyltransferase setd3									04520 Adherens junction (1)	1
MLOC_53136.1	Hydroxyproline-rich glycoprotein-like									04620 Toll-like receptor signaling pathway (1)	1
MLOC_77595.1	Inorganic pyrophosphatase									04621 NOD-like receptor signaling pathway (1)	1
MLOC_22651.1	Inositol oxygenase 1									04650 Natural killer cell mediated cytotoxicity (1)	1
MLOC_55887.1	interactor of constitutive active rops 1 LENGTH=344									04662 B cell receptor signaling pathway (1)	1
MLOC_64351.2	Katanin p60 ATPase-containing subunit A-like protein									04664 Fc epsilon RI signaling pathway (1)	1
MLOC_14694.14	Kinase									04670 Leukocyte transendothelial migration (1)	1
MLOC_30193.1	Kinase family protein									04062 Chemokine signaling pathway (1)	1
MLOC_12619.1	Leucine-rich repeat receptor-like protein kinase family protein LENGTH=1124									04922 Glucagon signaling pathway (1)	1
MLOC_37534.8	LIM domain-containing protein, putative, expressed									04915 Estrogen signaling pathway (1)	1
MLOC_54031.1	Lipoxygenase									04914 Progesterone-mediated oocyte maturation (1)	1
MLOC_61991.1	L-lactate dehydrogenase [cytochrome]									04270 Vascular smooth muscle contraction (1)	1
MLOC_71112.1	Lon protease homolog									04976 Bile secretion (1)	1
MLOC_14393.3	Loricrin-like									04978 Mineral absorption (1)	1
MLOC_44001.3	LUC7 related protein LENGTH=404									04380 Osteoclast differentiation (1)	1
MLOC_66033.2	Lysine-specific demethylase 3A-B									04712 Circadian rhythm - plant (1)	1
MLOC_81297.1	MATE efflux protein-like									05231 Choline metabolism in cancer (1)	1
MLOC_8169.1	Metallothionein									05202 Transcriptional misregulation in cancers (1)	1
MLOC_56069.1	methyl esterase 1 LENGTH=263									05204 Chemical carcinogenesis (1)	1
MLOC_52096.4	Methyltransferase type 12									05210 Colorectal cancer (1)	1
MLOC_75627.3	Methyltransferase-like protein									05212 Pancreatic cancer (1)	1
MLOC_54943.2	Microsomal glutathione S-transferase 3									05211 Renal cell carcinoma (1)	1
MLOC_37545.1	Midasin									05215 Prostate cancer (1)	1
MLOC_22124.2	Monooxygenase FAD-binding protein									05222 Small cell lung cancer (1)	1
MLOC_10280.2	Myb transcription factor									05322 Systemic lupus erythematosus (1)	1
MLOC_70659.2	MYB transcription factor									05010 Alzheimer's disease (1)	1
MLOC_61270.3	NAC domain protein									05012 Parkinson's disease (1)	1
MLOC_4879.2	NF-X1-type zinc finger protein NFXL1									05014 Amyotrophic lateral sclerosis (ALS) (1)	1
MLOC_52167.2	NifU-like protein									05020 Prion diseases (1)	1
MLOC_79983.2	Nodulin MtN21 /EamA-like transporter family protein									05034 Alcoholism (1)	1
MLOC_70482.1	Nodulin MtN21 /EamA-like transporter family protein									05416 Viral myocarditis (1)	1
MLOC_61702.1	Non-imprinted in Prader-Willi/Angelman syndrome region protein, putative									04940 Type I diabetes mellitus (1)	1
MLOC_72809.2	Nuclear transcription factor Y subunit C-9									04932 Non-alcoholic fatty liver disease (NAFLD) (1)	1
MLOC_72726.2	Nucleobase ascorbate transporter									05120 Epithelial cell signaling in Helicobacter pylori infection (1)	1
MLOC_59549.3	Nucleobase-ascorbate transporter									05132 Salmonella infection (1)	1
MLOC_70693.3	Nucleolar and coiled-body phosphoprotein									05131 Shigellosis (1)	1
MLOC_70155.10	Oxidation resistance protein									05133 Pertussis (1)	1
MLOC_67164.1	ParB domain protein nuclease									05134 Legionellosis (1)	1
MLOC_74856.1	Pathogen-related protein									05100 Bacterial invasion of epithelial cells (1)	1
MLOC_13213.1	Pectin lyase-like superfamily protein LENGTH=471
MLOC_44871.1	Pectinesterase
MLOC_54389.1	Peptidyl-prolyl cis-trans isomerase
MLOC_62611.2	Peptidyl-prolyl cis-trans isomerase
MLOC_70500.1	Peptidyl-prolyl cis-trans isomerase
MLOC_87.1	Peroxidase 16 protein
MLOC_74713.2	pfkB-like carbohydrate kinase family protein LENGTH=355
MLOC_53928.8	PHD finger protein
MLOC_67009.1	Phosphoglycerate kinase
MLOC_71053.1	Phospholipase A2
MLOC_66787.1	PLAC8-like protein
MLOC_69202.1	PLATZ transcription factor
MLOC_44162.2	Poly polymerase catalytic domain containing protein, expressed
MLOC_62089.1	Polypyrimidine tract-binding protein
MLOC_63578.2	PPPDE peptidase domain-containing protein
MLOC_67213.1	Proline dehydrogenase
MLOC_6076.4	protease-related LENGTH=709
MLOC_69212.1	Protein kinase 1
MLOC_56925.1	Protein kinase superfamily protein LENGTH=361
MLOC_65057.18	Protein kinase superfamily protein LENGTH=400
MLOC_69107.4	Protein kinase superfamily protein LENGTH=400
MLOC_5307.7	Protein kinase, putative
MLOC_68705.4	Protein of unknown function (DUF789) LENGTH=337
MLOC_67548.1	Protein of unknown function, DUF547 LENGTH=629
MLOC_12120.2	Protein TIFY
MLOC_64007.3	Protein TIME FOR COFFEE
MLOC_81154.10	Pseudo-response regulator
MLOC_53028.1	Pseudouridine synthase family protein LENGTH=472
MLOC_36731.1	Rac-like GTP-binding protein 6
MLOC_19772.2	RAS-related GTP-binding nuclear protein 2 LENGTH=221
MLOC_57578.2	Ras-related protein Rab-8A
MLOC_59982.1	Receptor-like kinase
MLOC_63401.3	Regulator of chromosome condensation (RCC1) family with FYVE zinc finger domain LENGTH=1006
MLOC_51084.1	Respiratory burst oxidase-like protein J
MLOC_64100.2	Response regulator 5
MLOC_76894.1	Reticulon family protein
MLOC_55341.3	Retinoblastoma-related protein 1
MLOC_10400.1	Ribosomal protein L18
MLOC_64268.2	RING finger protein
MLOC_7493.2	RNA binding protein, putative
MLOC_18525.4	RNA-binding protein
MLOC_56091.2	RNA-binding protein
MLOC_55542.1	Serine carboxypeptidase 1
MLOC_56054.1	Serine palmitoyltransferase
MLOC_14236.4	Serine/arginine rich splicing factor, putative
MLOC_55189.4	Serine/threonine protein phosphatase 4 regulatory subunit
MLOC_53096.2	Serine/threonine-protein kinase WNK (With No Lysine)-related LENGTH=377
MLOC_55569.4	SET and MYND domain containing 3
MLOC_71762.1	Similarity to zinc metalloproteinase
MLOC_56451.1	Siroheme synthase
MLOC_17069.1	Splicing factor U2af large subunit A
MLOC_59487.1	Stachyose synthase, putative
MLOC_59693.1	Stress inducible protein coi6.1
MLOC_17197.3	Succinyl-CoA ligase [ADP-forming] subunit beta
MLOC_23518.4	Sulfate transporter 4.1
MLOC_68788.2	TBP-associated factor 2 LENGTH=1390
MLOC_10832.5	THO complex subunit
MLOC_54487.1	Thymidylate kinase
MLOC_81952.2	Transcription elongation factor, putative, expressed
MLOC_36345.3	Transcription factor
MLOC_10457.2	Triosephosphate isomerase
MLOC_55846.2	TSL-kinase interacting protein 1
MLOC_57271.2	Tubby-like protein
MLOC_36393.1	Type II DNA topoisomerase VI subunit B, putative
MLOC_63673.2	U1 small nuclear ribonucleoprotein 70 kDa, putative
MLOC_57406.1	Ubiquitin-conjugating enzyme E2 7
MLOC_10404.1	Ubiquitin-conjugating enzyme E2 N
MLOC_76406.1	Ubiquitin-specific protease family C19-related protein LENGTH=474
MLOC_60662.1	UDP-glucose 4-epimerase, putative
MLOC_44472.2	UDP-Glycosyltransferase superfamily protein LENGTH=440
MLOC_37680.1	Uncharacterised protein family SERF LENGTH=78
MLOC_65475.4	Unknown protein
MLOC_6714.1	Unknown protein
MLOC_5546.1	unknown protein; BEST Arabidopsis thaliana protein match is: unknown protein . LENGTH=571
MLOC_54626.1	unknown protein; FUNCTIONS IN: molecular_function unknown; INVOLVED IN: biological_process unknown; LOCATED IN: cellular_component unknown; EXPRESSED IN: 23 plant structures; EXPRESSED DURING: 13 growth stages; Has 64 Blast hits to 64 proteins in 28 speci
MLOC_63693.4	unknown protein; FUNCTIONS IN: molecular_function unknown; INVOLVED IN: biological_process unknown; LOCATED IN: chloroplast thylakoid membrane, chloroplast; EXPRESSED IN: 21 plant structures; EXPRESSED DURING: 13 growth stages; Has 120 Blast hits to 120 p
MLOC_17635.5	unknown protein; FUNCTIONS IN: molecular_function unknown; INVOLVED IN: biological_process unknown; LOCATED IN: chloroplast; Has 32 Blast hits to 32 proteins in 14 species: Archae - 0; Bacteria - 0; Metazoa - 0; Fungi - 0; Plants - 32; Viruses - 0; Other
MLOC_18066.1	unknown protein; FUNCTIONS IN: molecular_function unknown; INVOLVED IN: biological_process unknown; LOCATED IN: endomembrane system; EXPRESSED IN: 23 plant structures; EXPRESSED DURING: 15 growth stages;
MLOC_74437.1	unknown protein; FUNCTIONS IN: molecular_function unknown; INVOLVED IN: biological_process unknown; LOCATED IN: mitochondrion; EXPRESSED IN: 22 plant structures; EXPRESSED DURING: 13 growth stages; Has 1807 Blast hits to 1807 proteins in 277 species: Arch
MLOC_72259.2	unknown protein; FUNCTIONS IN: molecular_function unknown; INVOLVED IN: N-terminal protein myristoylation; LOCATED IN: cellular_component unknown; BEST Arabidopsis thaliana protein match is: unknown protein . LENGTH=159
MLOC_56784.2	unknown protein; Has 1719 Blast hits to 1091 proteins in 184 species: Archae - 5; Bacteria - 24; Metazoa - 559; Fungi - 169; Plants - 192; Viruses - 1; Other Eukaryotes - 769 (source: NCBI BLink). LENGTH=199
MLOC_21220.1	Uroporphyrinogen decarboxylase
MLOC_68776.2	VQ motif family protein
MLOC_57764.2	WRKY transcription factor 33
MLOC_60374.1	zinc finger (C2H2 type) family protein LENGTH=105
MLOC_59150.3	Zn-finger, RanBP-type, containing protein
