# Supplementary material for: Involvement of Alternative Splicing in Barley Seed Germination
Source: PLoS One. 2016 Mar 31;11(3):e0152824. doi: 10.1371/journal.pone.0152824 (PMC4816419; doi:10.1371/journal.pone.0152824)
Supplement: S10 Table — (XLSX) [file pone.0152824.s010.xlsx]

## Sheet: S10
S10 Table. IR type of AS transcripts detected in at least three out of four varieties (Bass, Harrington, Stirling and baudin) at 48 h in germinating embryos
AS Genes										Map to KEGG
GeneID	Readable Description									Pathways	No
MLOC_55123.1	2-oxoglutarate (2OG) and Fe(II)-dependent oxygenase superfamily protein LENGTH=364									03010 Ribosome (7)	7
MLOC_22626.1	2-oxoisovalerate dehydrogenase subunit alpha									01200 Carbon metabolism (5)	5
MLOC_29951.1	30S ribosomal protein S11									01230 Biosynthesis of amino acids (5)	5
MLOC_67269.1	30S ribosomal protein S19									00010 Glycolysis / Gluconeogenesis (5)	5
MLOC_58764.5	4-coumarate:CoA ligase									00500 Starch and sucrose metabolism (4)	4
MLOC_67738.3	5' nucleotidase, deoxy (Pyrimidine), cytosolic type C protein domain containing protein-like protein									00710 Carbon fixation in photosynthetic organisms (4)	4
MLOC_36471.1	50S ribosomal protein L14									00940 Phenylpropanoid biosynthesis (4)	4
MLOC_73576.1	60S ribosomal protein L17									04075 Plant hormone signal transduction (4)	4
MLOC_57344.1	60S ribosomal protein L18a									00562 Inositol phosphate metabolism (3)	3
MLOC_17150.2	60S ribosomal protein L7-2									00230 Purine metabolism (3)	3
MLOC_60806.5	ABC transporter ATP-binding protein									03040 Spliceosome (3)	3
MLOC_61042.1	Actin-depolymerizing factor 5									04120 Ubiquitin mediated proteolysis (3)	3
MLOC_12790.3	Adenylyl-sulfate kinase									04810 Regulation of actin cytoskeleton (3)	3
MLOC_69935.2	Aldose 1-epimerase-like protein									04666 Fc gamma R-mediated phagocytosis (3)	3
MLOC_54711.3	Aldose reductase									05206 MicroRNAs in cancer (3)	3
MLOC_56099.3	Alpha-N-arabinofuranosidase A									05203 Viral carcinogenesis (3)	3
MLOC_2499.3	aluminum-activated, malate transporter 12 LENGTH=560									05016 Huntington's disease (3)	3
MLOC_20163.2	Amino acid transporter family protein									05169 Epstein-Barr virus infection (3)	3
MLOC_36386.2	Amino acid transporter-like protein									00051 Fructose and mannose metabolism (2)	2
MLOC_4787.2	Aminotransferase									00052 Galactose metabolism (2)	2
MLOC_59658.3	Ankyrin repeat family protein									00053 Ascorbate and aldarate metabolism (2)	2
MLOC_64985.8	AP-1 complex subunit gamma-1									00520 Amino sugar and nucleotide sugar metabolism (2)	2
MLOC_75013.2	ARGONAUTE 1									00190 Oxidative phosphorylation (2)	2
MLOC_56459.2	Ascorbate peroxidase									00564 Glycerophospholipid metabolism (2)	2
MLOC_64394.1	Aspartic protease-like									00591 Linoleic acid metabolism (2)	2
MLOC_52035.8	ATP-binding cassette transporter, putative									00240 Pyrimidine metabolism (2)	2
MLOC_58279.3	ATP-dependent RNA helicase, putative									00270 Cysteine and methionine metabolism (2)	2
MLOC_12686.1	Auxin efflux carrier									00350 Tyrosine metabolism (2)	2
MLOC_54787.1	Auxin responsive protein									00360 Phenylalanine metabolism (2)	2
MLOC_75842.1	Auxin responsive protein									00460 Cyanoamino acid metabolism (2)	2
MLOC_67834.1	basic helix-loop-helix (bHLH) DNA-binding superfamily protein LENGTH=359									00480 Glutathione metabolism (2)	2
MLOC_19814.1	B-box zinc finger family protein									00130 Ubiquinone and other terpenoid-quinone biosynthesis (2)	2
MLOC_39632.1	B-box zinc finger protein									03020 RNA polymerase (2)	2
MLOC_67725.1	Beta-D-glucosidase									03013 RNA transport (2)	2
MLOC_64782.2	Beta-fructofuranosidase									03008 Ribosome biogenesis in eukaryotes (2)	2
MLOC_56418.3	Beta-galactosidase									04014 Ras signaling pathway (2)	2
MLOC_7890.1	Beta-glucosidase									04071 Sphingolipid signaling pathway (2)	2
MLOC_61082.1	Caffeoyl-CoA O-methyltransferase									04151 PI3K-Akt signaling pathway (2)	2
MLOC_62525.3	Caleosin, putative, expressed									04144 Endocytosis (2)	2
MLOC_70059.2	Calmodulin-binding protein, putative, expressed									04146 Peroxisome (2)	2
MLOC_60395.3	Carboxypeptidase B2, putative									04972 Pancreatic secretion (2)	2
MLOC_14599.6	Casein kinase I-like									04975 Fat digestion and absorption (2)	2
MLOC_62833.1	Cationic amino acid transporter									04360 Axon guidance (2)	2
MLOC_44354.7	CCCH zinc finger protein									05200 Pathways in cancer (2)	2
MLOC_10915.1	cDNA clone:001-032-H02, full insert sequence									05231 Choline metabolism in cancer (2)	2
MLOC_57200.2	Cellulose synthase-like protein									05205 Proteoglycans in cancer (2)	2
MLOC_73329.1	Charged multivesicular body protein 3									05166 HTLV-I infection (2)	2
MLOC_3963.3	Choline/ethanolamine kinase									01212 Fatty acid metabolism (1)	1
MLOC_64569.8	Chromosome 15 contig 1, DNA sequence									00030 Pentose phosphate pathway (1)	1
MLOC_64408.1	Cleavage and polyadenylation specificity factor subunit 5									00630 Glyoxylate and dicarboxylate metabolism (1)	1
MLOC_77423.4	Cryptochrome 1a									00650 Butanoate metabolism (1)	1
MLOC_64083.1	Cryptochrome 1b									00680 Methane metabolism (1)	1
MLOC_63588.1	Cyclopropane-fatty-acyl-phospholipid synthase									00920 Sulfur metabolism (1)	1
MLOC_7881.1	Dehydrogenase/reductase SDR family protein 7-like									00061 Fatty acid biosynthesis (1)	1
MLOC_14272.1	DET1- and DDB1-associated protein 1									00073 Cutin, suberine and wax biosynthesis (1)	1
MLOC_56373.3	Diacylglycerol O-acyltransferase 1									00561 Glycerolipid metabolism (1)	1
MLOC_53494.2	Dicer-like protein									00565 Ether lipid metabolism (1)	1
MLOC_69176.4	DNA binding protein									00600 Sphingolipid metabolism (1)	1
MLOC_73160.1	DNA-directed RNA polymerase									00590 Arachidonic acid metabolism (1)	1
MLOC_51367.2	DNA-directed RNA polymerase subunit									00592 alpha-Linolenic acid metabolism (1)	1
MLOC_73188.4	Domain of unknown function (DUF966) LENGTH=423									00250 Alanine, aspartate and glutamate metabolism (1)	1
MLOC_7084.3	Dual protein phosphatase 4									00280 Valine, leucine and isoleucine degradation (1)	1
MLOC_73157.2	Enoyl-[acyl-carrier-protein] reductase [NADH]									00330 Arginine and proline metabolism (1)	1
MLOC_11928.1	Eukaryotic translation initiation factor 5A-2, putative, expressed									00400 Phenylalanine, tyrosine and tryptophan biosynthesis (1)	1
MLOC_12906.1	Expansin protein									00780 Biotin metabolism (1)	1
MLOC_60294.2	Far upstream element-binding protein									00860 Porphyrin and chlorophyll metabolism (1)	1
MLOC_3334.1	FAR1-related sequence 6 LENGTH=703									00906 Carotenoid biosynthesis (1)	1
MLOC_64491.2	Fatty acid hydroxylase superfamily LENGTH=632									00950 Isoquinoline alkaloid biosynthesis (1)	1
MLOC_37693.2	F-box protein									00960 Tropane, piperidine and pyridine alkaloid biosynthesis (1)	1
MLOC_69295.2	Ferritin									00401 Novobiocin biosynthesis (1)	1
MLOC_14013.1	Fructose-bisphosphate aldolase									00643 Styrene degradation (1)	1
MLOC_6711.2	G-box binding factor 1									00980 Metabolism of xenobiotics by cytochrome P450 (1)	1
MLOC_58861.2	GDSL esterase/lipase									00982 Drug metabolism - cytochrome P450 (1)	1
MLOC_59990.2	General transcription factor IIH subunit									03022 Basal transcription factors (1)	1
MLOC_63574.2	Glucan endo-1,3-beta-glucosidase 5, putative, expressed									03015 mRNA surveillance pathway (1)	1
MLOC_64920.3	Glutathione S-transferase									03060 Protein export (1)	1
MLOC_36820.1	Glutathione S-transferase 2									04141 Protein processing in endoplasmic reticulum (1)	1
MLOC_68101.1	Glutathione transferase F5									03420 Nucleotide excision repair (1)	1
MLOC_18233.1	Glyceraldehyde-3-phosphate dehydrogenase									02010 ABC transporters (1)	1
MLOC_58487.1	Glycosyl hydrolase family protein LENGTH=608									04015 Rap1 signaling pathway (1)	1
MLOC_4518.1	Haloacid dehalogenase-like hydrolase family protein, putative, expressed									04010 MAPK signaling pathway (1)	1
MLOC_75846.4	H-ATPase									04310 Wnt signaling pathway (1)	1
MLOC_18664.3	Heat shock protein 90									04340 Hedgehog signaling pathway (1)	1
MLOC_13110.1	Heavy metal transport/detoxification superfamily protein LENGTH=152									04350 TGF-beta signaling pathway (1)	1
MLOC_57633.1	High mobility group B2 protein									04370 VEGF signaling pathway (1)	1
MLOC_19846.9	Histone-lysine N-methyltransferase setd3									04066 HIF-1 signaling pathway (1)	1
MLOC_58603.8	Homocysteine S-methyltransferase 2, putative, expressed									04020 Calcium signaling pathway (1)	1
MLOC_53136.1	Hydroxyproline-rich glycoprotein-like									04070 Phosphatidylinositol signaling system (1)	1
MLOC_77595.1	Inorganic pyrophosphatase									04024 cAMP signaling pathway (1)	1
MLOC_22651.1	Inositol oxygenase 1									04022 cGMP - PKG signaling pathway (1)	1
MLOC_64351.2	Katanin p60 ATPase-containing subunit A-like protein									04145 Phagosome (1)	1
MLOC_76295.4	Kelch domain-containing protein									04142 Lysosome (1)	1
MLOC_14694.14	Kinase									04110 Cell cycle (1)	1
MLOC_30193.1	Kinase family protein									04113 Meiosis - yeast (1)	1
MLOC_15203.1	Laccase 1									04510 Focal adhesion (1)	1
MLOC_75724.1	LIM transcription factor									04520 Adherens junction (1)	1
MLOC_55029.1	Lipoxygenase									04620 Toll-like receptor signaling pathway (1)	1
MLOC_61991.1	L-lactate dehydrogenase [cytochrome]									04621 NOD-like receptor signaling pathway (1)	1
MLOC_14393.3	Loricrin-like									04650 Natural killer cell mediated cytotoxicity (1)	1
MLOC_66033.2	Lysine-specific demethylase 3A-B									04612 Antigen processing and presentation (1)	1
MLOC_81297.1	MATE efflux protein-like									04662 B cell receptor signaling pathway (1)	1
MLOC_10511.4	Mei2-like protein									04664 Fc epsilon RI signaling pathway (1)	1
MLOC_65324.1	Metal tolerance protein									04670 Leukocyte transendothelial migration (1)	1
MLOC_8169.1	Metallothionein									04062 Chemokine signaling pathway (1)	1
MLOC_52096.4	Methyltransferase type 12									04915 Estrogen signaling pathway (1)	1
MLOC_75627.3	Methyltransferase-like protein									04914 Progesterone-mediated oocyte maturation (1)	1
MLOC_37545.1	Midasin									04270 Vascular smooth muscle contraction (1)	1
MLOC_65478.1	Mitochondrial carrier protein									04976 Bile secretion (1)	1
MLOC_64469.1	Mitochondrial import inner membrane translocase, subunit Tim17/22									04978 Mineral absorption (1)	1
MLOC_22124.2	Monooxygenase FAD-binding protein									04727 GABAergic synapse (1)	1
MLOC_52439.6	myb domain protein 59 LENGTH=235									04723 Retrograde endocannabinoid signaling (1)	1
MLOC_10280.2	Myb transcription factor									04721 Synaptic vesicle cycle (1)	1
MLOC_61270.3	NAC domain protein									04722 Neurotrophin signaling pathway (1)	1
MLOC_4879.2	NF-X1-type zinc finger protein NFXL1									04380 Osteoclast differentiation (1)	1
MLOC_52167.2	NifU-like protein									04712 Circadian rhythm - plant (1)	1
MLOC_61702.1	Non-imprinted in Prader-Willi/Angelman syndrome region protein, putative									04626 Plant-pathogen interaction (1)	1
MLOC_56327.1	Non-specific lipid-transfer protein									05202 Transcriptional misregulation in cancers (1)	1
MLOC_38384.1	Nudix hydrolase 4									05204 Chemical carcinogenesis (1)	1
MLOC_70155.10	Oxidation resistance protein									05210 Colorectal cancer (1)	1
MLOC_65753.4	Oxysterol-binding protein-like									05212 Pancreatic cancer (1)	1
MLOC_67164.1	ParB domain protein nuclease									05211 Renal cell carcinoma (1)	1
MLOC_74856.1	Pathogen-related protein									05215 Prostate cancer (1)	1
MLOC_44871.1	Pectinesterase									05010 Alzheimer's disease (1)	1
MLOC_54389.1	Peptidyl-prolyl cis-trans isomerase									05012 Parkinson's disease (1)	1
MLOC_70500.1	Peptidyl-prolyl cis-trans isomerase									05014 Amyotrophic lateral sclerosis (ALS) (1)	1
MLOC_87.1	Peroxidase 16 protein									05032 Morphine addiction (1)	1
MLOC_22316.1	Peroxisomal biogenesis factor 2									05033 Nicotine addiction (1)	1
MLOC_53928.8	PHD finger protein									05416 Viral myocarditis (1)	1
MLOC_51052.3	Phosphatidylinositol-4-phosphate 5-kinase									04932 Non-alcoholic fatty liver disease (NAFLD) (1)	1
MLOC_67009.1	Phosphoglycerate kinase									04931 Insulin resistance (1)	1
MLOC_71053.1	Phospholipase A2									05120 Epithelial cell signaling in Helicobacter pylori infection (1)	1
MLOC_22791.1	Plant protein 1589 of unknown function LENGTH=95									05132 Salmonella infection (1)	1
MLOC_69202.1	PLATZ transcription factor									05131 Shigellosis (1)	1
MLOC_5429.1	Pollen-specific protein SF21									05133 Pertussis (1)	1
MLOC_13508.2	Pollen-specific protein SF21									05100 Bacterial invasion of epithelial cells (1)	1
MLOC_44162.2	Poly polymerase catalytic domain containing protein, expressed									05168 Herpes simplex infection (1)	1
MLOC_64195.14	Polycomb group protein EMBRYONIC FLOWER
MLOC_62089.1	Polypyrimidine tract-binding protein
MLOC_67313.1	Polypyrimidine tract-binding protein-like protein
MLOC_16643.2	Porin/voltage-dependent anion-selective channel protein
MLOC_63578.2	PPPDE peptidase domain-containing protein
MLOC_67213.1	Proline dehydrogenase
MLOC_69212.1	Protein kinase 1
MLOC_22145.2	Protein kinase 1
MLOC_3013.1	Protein kinase 3
MLOC_65057.18	Protein kinase superfamily protein LENGTH=400
MLOC_69107.4	Protein kinase superfamily protein LENGTH=400
MLOC_68705.4	Protein of unknown function (DUF789) LENGTH=337
MLOC_67548.1	Protein of unknown function, DUF547 LENGTH=629
MLOC_8131.1	Protein phosphatase 2C
MLOC_60676.1	Protein SEY1
MLOC_64007.3	Protein TIME FOR COFFEE
MLOC_36731.1	Rac-like GTP-binding protein 6
MLOC_19772.2	RAS-related GTP-binding nuclear protein 2 LENGTH=221
MLOC_68131.1	RbcX protein
MLOC_73911.1	Receptor expression-enhancing protein 3, related
MLOC_63401.3	Regulator of chromosome condensation (RCC1) family with FYVE zinc finger domain LENGTH=1006
MLOC_51084.1	Respiratory burst oxidase-like protein J
MLOC_64100.2	Response regulator 5
MLOC_55341.3	Retinoblastoma-related protein 1
MLOC_10400.1	Ribosomal protein L18
MLOC_64268.2	RING finger protein
MLOC_7493.2	RNA binding protein, putative
MLOC_18525.4	RNA-binding protein
MLOC_56091.2	RNA-binding protein
MLOC_14959.2	Senescence-associated protein DH
MLOC_65439.1	Serine carboxypeptidase (Carboxypeptidase D), putative
MLOC_55542.1	Serine carboxypeptidase 1
MLOC_56054.1	Serine palmitoyltransferase
MLOC_53096.2	Serine/threonine-protein kinase WNK (With No Lysine)-related LENGTH=377
MLOC_55569.4	SET and MYND domain containing 3
MLOC_63808.1	Shikimate kinase family protein
MLOC_19019.4	Signal peptidase I, putative
MLOC_76072.2	Solute carrier family 22 member 1
MLOC_59693.1	Stress inducible protein coi6.1
MLOC_56576.1	Strictosidine synthase family protein
MLOC_62667.3	Succinate semialdehyde dehydrogenase
MLOC_75014.5	Sucrose synthase
MLOC_10832.5	THO complex subunit
MLOC_81952.2	Transcription elongation factor, putative, expressed
MLOC_36345.3	Transcription factor
MLOC_69727.2	Transcription factor viviparous 1
MLOC_10457.2	Triosephosphate isomerase
MLOC_55846.2	TSL-kinase interacting protein 1
MLOC_57271.2	Tubby-like protein
MLOC_14192.4	Type II DNA topoisomerase VI subunit A 1
MLOC_60513.1	Tyrosine aminotransferase, putative
MLOC_15173.1	Ubiquitin-conjugating enzyme E2 N
MLOC_58932.2	Ubiquitin-conjugating enzyme h, putative
MLOC_56933.3	Ubiquitin-conjugating enzyme X
MLOC_60662.1	UDP-glucose 4-epimerase, putative
MLOC_37680.1	Uncharacterised protein family SERF LENGTH=78
MLOC_36644.7	Unknown protein
MLOC_51316.3	Unknown protein
MLOC_65475.4	Unknown protein
MLOC_5546.1	unknown protein; BEST Arabidopsis thaliana protein match is: unknown protein . LENGTH=571
MLOC_63693.4	unknown protein; FUNCTIONS IN: molecular_function unknown; INVOLVED IN: biological_process unknown; LOCATED IN: chloroplast thylakoid membrane, chloroplast; EXPRESSED IN: 21 plant structures; EXPRESSED DURING: 13 growth stages; Has 120 Blast hits to 120 p
MLOC_61492.1	unknown protein; FUNCTIONS IN: molecular_function unknown; INVOLVED IN: biological_process unknown; LOCATED IN: chloroplast; EXPRESSED IN: 22 plant structures; EXPRESSED DURING: 13 growth stages; Has 43 Blast hits to 43 proteins in 15 species: Archae - 0;
MLOC_18066.1	unknown protein; FUNCTIONS IN: molecular_function unknown; INVOLVED IN: biological_process unknown; LOCATED IN: endomembrane system; EXPRESSED IN: 23 plant structures; EXPRESSED DURING: 15 growth stages;
MLOC_74437.1	unknown protein; FUNCTIONS IN: molecular_function unknown; INVOLVED IN: biological_process unknown; LOCATED IN: mitochondrion; EXPRESSED IN: 22 plant structures; EXPRESSED DURING: 13 growth stages; Has 1807 Blast hits to 1807 proteins in 277 species: Arch
MLOC_59764.1	unknown protein; FUNCTIONS IN: molecular_function unknown; INVOLVED IN: biological_process unknown; LOCATED IN: plastoglobule; EXPRESSED IN: 22 plant structures; EXPRESSED DURING: 13 growth stages; Has 96 Blast hits to 96 proteins in 44 species: Archae -
MLOC_19248.1	unknown protein; FUNCTIONS IN: molecular_function unknown; INVOLVED IN: biological_process unknown; LOCATED IN: vacuole; EXPRESSED IN: 24 plant structures; EXPRESSED DURING: 15 growth stages; BEST Arabidopsis thaliana protein match is: unknown protein . L
MLOC_56784.2	unknown protein; Has 1719 Blast hits to 1091 proteins in 184 species: Archae - 5; Bacteria - 24; Metazoa - 559; Fungi - 169; Plants - 192; Viruses - 1; Other Eukaryotes - 769 (source: NCBI BLink). LENGTH=199
MLOC_60821.6	unknown protein; Has 219 Blast hits to 202 proteins in 78 species: Archae - 0; Bacteria - 166; Metazoa - 0; Fungi - 0; Plants - 36; Viruses - 0; Other Eukaryotes - 17 (source: NCBI BLink). LENGTH=643
MLOC_52825.1	unknown protein; Has 35333 Blast hits to 34131 proteins in 2444 species: Archae - 798; Bacteria - 22429; Metazoa - 974; Fungi - 991; Plants - 531; Viruses - 0; Other Eukaryotes - 9610 (source: NCBI BLink). LENGTH=453
MLOC_70341.1	unknown protein; LOCATED IN: plasma membrane; EXPRESSED IN: 22 plant structures; EXPRESSED DURING: 13 growth stages; BEST Arabidopsis thaliana protein match is: unknown protein . LENGTH=521
MLOC_21220.1	Uroporphyrinogen decarboxylase
MLOC_57363.1	Vicilin
MLOC_68776.2	VQ motif family protein
MLOC_57764.2	WRKY transcription factor 33
MLOC_18499.1	Xyloglucan endotransglucosylase hydrolase 2
MLOC_64943.1	Zeaxanthin epoxidase, chloroplastic
MLOC_60374.1	zinc finger (C2H2 type) family protein LENGTH=105
