# Supplementary material for: Involvement of Alternative Splicing in Barley Seed Germination
Source: PLoS One. 2016 Mar 31;11(3):e0152824. doi: 10.1371/journal.pone.0152824 (PMC4816419; doi:10.1371/journal.pone.0152824)
Supplement: S11 Table — (XLSX) [file pone.0152824.s011.xlsx]

## Sheet: S11
S11 Table. The mRNA levels of commonly detected A3S transcripts at 24 h
Harr: harrington; Stir:STirling; Bau: Baudin. DEG were log2 ratios for 48 h over 24 h.
GeneID	DEG				RPKM								Readable descriptions
	Bass	Harr	Stir	Baudin	Bass 24h	Bass 48h	Harr 24h	Harr 48h	Stir 24h	Stir 48h	Bau 24h	Bau 48h
MLOC_67266.1	-0.0830639	-0.0979823	-0.150725	0.0335445	4459.34	4209.84	4572.97	4272.7	4565.91	4112.97	3732.58	3820.38	40S ribosomal protein S3, putative, expressed
MLOC_5129.1	0.0515336	0.143854	0.0971337	0.325679	4065.5	4213.35	3807.82	4207.08	3782.25	4045.67	3029.59	3796.84	60S ribosomal protein L35
MLOC_29951.1	0.0681116	0.239772	0.118893	0.191742	2715.82	2847.11	1979.6	2337.53	2322.68	2522.2	2439.31	2786.04	30S ribosomal protein S11
MLOC_55595.2	0.0471635	0.238882	0.272344	0.0309905	2517.97	2601.65	2193.05	2587.97	2163.64	2613.17	2655.43	2713.09	40S ribosomal protein S7, putative, expressed
MLOC_34508.1	-0.369773	-0.199357	-0.0341704	-0.414925	2449.46	1895.65	2423.1	2110.37	2105.08	2055.81	2169.87	1627.53	Ribosomal protein
MLOC_59533.1	0.178787	-0.64056	-0.114025	-0.566783	1975.49	2236.12	2832.93	1817.22	2429.51	2244.88	2588.58	1747.6	Cytochrome b5
MLOC_32946.1	-0.580617	-0.17264	-0.455456	-0.407039	1824.16	1219.77	1548	1373.41	1719.99	1254.35	1631.38	1230.34	60S ribosomal protein L7a
MLOC_70585.1	-1.33788	-0.927859	-0.71531	-0.720055	1753.03	693.5	1310.88	689.047	1296.86	789.883	1435.48	871.444	Histone deacetylase 2b
MLOC_56031.1	-0.476562	-0.276683	-0.180735	-0.0488651	1623.19	1166.57	1558.86	1286.82	1395.31	1231.01	1236.58	1195.4	60S ribosomal protein L3
MLOC_17719.1	0.536984	0.697243	0.714053	0.31745	1431.4	2076.87	1616.8	2621.48	1494.07	2450.88	1521.61	1896.11	Ribosomal protein S27
MLOC_37680.1	0.498218	0.365189	0.426568	-0.107378	1370.32	1935.54	1208.45	1556.54	1449.59	1948.29	1799.55	1670.47	Uncharacterised protein family SERF LENGTH=78
MLOC_6549.1	0.470745	0.69164	0.642936	0.174343	1078.08	1494.03	1019.73	1646.99	783.117	1222.84	1129.63	1274.73	60S ribosomal protein L34
MLOC_65818.1	-0.0493462	-0.63558	0.0720505	-0.0175038	984.622	951.513	1121.64	721.981	941.905	990.14	909.209	898.245	40S ribosomal protein S7
MLOC_55542.1	-0.615385	-2.33753	-0.248883	-1.10271	724.639	473.012	855.533	169.266	641.783	540.091	970.427	451.871	Serine carboxypeptidase 1
MLOC_13742.1	-0.312014	-0.217024	-0.469685	-0.669921	673.022	542.13	656.626	564.92	937.903	677.281	859.672	540.339	Aspartate aminotransferase
MLOC_56784.2	-0.117736	0.0813801	-0.274012	-0.589634	648.617	597.787	462.665	489.514	615.42	508.963	719.843	478.344	unknown protein; Has 1719 Blast hits to 1091 proteins in 184 species: Archae - 5; Bacteria - 24; Metazoa - 559; Fungi - 169; Plants - 192; Viruses - 1; Other Eukaryotes - 769 (source: NCBI BLink). LENGTH=199
MLOC_36345.3	0.315967	-0.034932	-0.0887068	0.0915806	528.002	657.282	594.448	580.228	560.06	526.661	653.03	695.828	Transcription factor
MLOC_21708.1	1.42961	0.857073	1.0802	1.15294	512.724	1381.14	904.517	1638.41	671.53	1419.84	696.988	1549.87	ATP synthase D chain, mitochondrial, putative
MLOC_5053.2	-1.32128	-0.524074	-1.0313	-0.771648	508.172	203.36	294.806	205.01	364.711	178.442	370.227	216.86	Far upstream element-binding protein
MLOC_54031.1	1.17403	-0.248673	0.125059	1.3821	459.702	1037.28	696.047	585.842	694.046	756.893	563.283	1468.18	Lipoxygenase
MLOC_55029.1	-0.402479	-1.71221	-0.100381	-0.667381	453.678	343.233	847.811	258.745	493.048	459.909	595.048	374.671	Lipoxygenase
MLOC_34860.1	-0.00717899	-0.157203	-0.574894	-0.99092	453.336	451.086	409.81	367.502	535.964	359.812	674.364	339.311	60S ribosomal protein L7
MLOC_87.1	-0.599868	-2.3973	-1.38044	-1.63346	423.525	279.448	659.52	125.19	472.319	181.419	801.08	258.2	Peroxidase 16 protein
MLOC_70500.1	-1.86673	-1.82934	-0.898118	-1.51798	421.015	115.44	255.305	71.8409	203.84	109.378	286.755	100.128	Peptidyl-prolyl cis-trans isomerase
MLOC_74792.1	1.4421	0.528603	0.463441	1.10003	401.55	1091.08	628.571	906.734	573.315	790.502	421.435	903.385	Ubiquitin-fold modifier 1, putative
MLOC_57406.1	-0.535705	-0.580103	-0.180558	-0.71701	399.724	275.738	359.063	240.183	350.955	309.669	491.364	298.925	Ubiquitin-conjugating enzyme E2 7
MLOC_11634.2	2.73121	-1.65743	0.959033	-4.27573	389.967	2589.44	904.934	286.867	1998.87	3885.83	885.264	45.7036	Glutathione S-transferase
MLOC_77777.3	3.39994	3.27053	1.01724	2.68189	387.491	4090.2	493.261	4759.97	1646.23	3332.04	299.292	1920.55	Late embryogenesis abundant protein
MLOC_75724.1	0.12265	-0.22381	0.215159	0.0442882	385.066	419.234	424.219	363.259	409.78	475.685	347.23	358.055	LIM transcription factor
MLOC_7409.1	-0.0189398	0.598479	0.519659	0.0785357	371.528	366.682	273.902	414.72	297.377	426.325	392.471	414.428	Small nuclear ribonucleoprotein-like protein
MLOC_60294.2	-0.773121	-0.378937	-0.767549	-0.814816	356.101	208.373	235.125	180.812	324.881	190.84	354.908	201.758	Far upstream element-binding protein
MLOC_68802.2	-2.24658	-1.83531	-1.36828	-1.6936	352.056	74.1863	215.061	60.2668	177.254	68.66	239.185	73.9455	Nuclear transport factor 2 domain containing protein, expressed
MLOC_70189.1	-2.26174	-2.88394	-0.0223683	-1.94545	350.567	73.1001	448.516	60.761	195.015	192.015	394.76	102.493	Expansin protein
MLOC_18525.4	-1.28458	-0.301503	-1.18299	-0.292234	341.119	140.026	181.925	147.616	284.128	125.141	242.977	198.424	RNA-binding protein
MLOC_7043.1	0.942248	0.691574	0.884058	0.635142	335.317	644.318	215.024	347.273	178.381	329.214	419.064	650.844	Succinate dehydrogenase subunit 4
MLOC_37702.1	-0.39058	0.0353441	-0.0575851	-0.203744	334.42	255.103	321.464	329.437	371.668	357.125	349.523	303.489	ADP-ribosylation factor family protein
MLOC_12906.1	-0.664779	-1.53901	-0.0830436	-2.05758	327.664	206.686	628.68	216.342	265.908	251.034	615.463	147.846	Expansin protein
MLOC_71132.1	-0.712492	-0.293557	-0.896724	-0.964235	326.331	199.149	232.62	189.792	367.565	197.421	347.434	178.077	Methylthioribose-1-phosphate isomerase
MLOC_54788.1	-1.86025	-0.617003	-0.932426	-1.37096	325.184	89.5649	149.235	97.305	249.154	130.551	212.341	82.0985	Anamorsin-like protein
MLOC_55153.1	-0.495759	-0.462575	-0.246429	-0.45114	316.786	224.661	297.961	216.227	268.408	226.263	324.157	237.109	Cellulose synthase
MLOC_79988.2	0.101123	-0.830304	0.0706047	-0.400966	305.186	327.345	409.52	230.318	396.602	416.495	344.066	260.578	glutamate-cysteine ligase LENGTH=522
MLOC_59149.1	2.1835	2.37151	0.961192	2.31378	296.271	1345.82	560.807	2902.08	711.101	1384.45	412.81	2052.42	Lectin
MLOC_15173.1	0.132165	0.396301	-0.250452	0.0659713	295.486	323.834	221.596	291.649	329.616	277.086	254.537	266.447	Ubiquitin-conjugating enzyme E2 N
MLOC_36820.1	0.936863	0.943872	0.196783	0.618125	286.559	548.578	203.828	392.101	359.217	411.713	258.475	396.728	Glutathione S-transferase 2
MLOC_36424.1	-0.542362	-0.482061	-0.0719378	-0.0129511	285.708	196.18	283.895	203.256	219.322	208.654	273.218	270.777	Staphylococcal nuclease domain containing 1
MLOC_6885.1	-1.99056	-0.039085	-2.02067	-2.34015	272.056	68.4606	35.1323	34.1933	167.84	41.3631	207.279	40.9355	Chaperone protein dnaJ
MLOC_56451.1	-5.06394	-5.14701	-3.23754	-4.42138	257.309	7.69234	198.274	5.59579	192.246	20.3826	294.238	13.7319	Siroheme synthase
MLOC_80476.1	2.47969	-0.960555	0.897794	0.676853	245.284	1368.14	880.456	452.43	431.384	803.761	307.617	491.772	Wali6 protein
MLOC_12188.3	-0.46175	0.225996	-0.501525	-0.445932	240.643	174.732	138.045	161.455	239.864	169.43	214.609	157.546	Arf-GAP with GTPase, ANK repeat and PH domain-containing protein 1
MLOC_9934.1	0.333525	-0.0422749	0.225738	0.0501835	224.074	282.353	232.493	225.78	224.6	262.642	197.624	204.619	Ubiquitin-conjugating enzyme E2-like protein
MLOC_56261.2	-0.723529	-1.41253	0.0505129	-0.735621	219.534	132.953	317.058	119.104	262.749	272.112	171.135	102.777	Multidrug resistance protein ABC transporter family
MLOC_48070.3	0.405625	0.441753	0.214565	0.720854	212.947	282.083	271.933	369.355	263.411	305.649	179.358	295.609	Vacuolar proton ATPase subunit H
MLOC_44877.1	-1.02451	-0.876836	-0.761406	-0.559265	204.158	100.36	134.89	73.4555	165.891	97.8625	151.77	102.998	proton pump interactor 1 LENGTH=612
MLOC_15761.1	-0.174141	-0.797279	-1.11166	-0.616642	202.073	179.096	362.026	208.322	180.101	83.3436	191.291	124.757	Jasmonate-induced protein
MLOC_37324.2	-0.255971	-0.144426	-0.214853	-0.319542	198.895	166.559	193.363	174.943	206.099	177.582	175.913	140.963	Nucleotide/sugar transporter family protein LENGTH=353
MLOC_64782.2	0.052505	-1.98354	-0.338042	-0.731312	195.859	203.118	523.698	132.427	334.874	264.924	340.328	204.999	Beta-fructofuranosidase
MLOC_64860.1	-0.0829834	0.399615	0.0135085	-0.464234	192.259	181.512	163.032	215.065	254.836	257.233	246.448	178.64	unknown protein; FUNCTIONS IN: molecular_function unknown; INVOLVED IN: biological_process unknown; LOCATED IN: chloroplast; EXPRESSED IN: 23 plant structures; EXPRESSED DURING: 16 growth stages; Has 20 Blast hits to 20 proteins in 11 species: Archae - 0;
MLOC_34972.1	-1.4156	-1.10725	-1.61683	-2.17382	184.701	69.2357	350.971	162.913	168.503	54.9405	289.917	64.2523	Heavy metal transport/detoxification superfamily protein LENGTH=319
MLOC_14744.1	-1.37054	-1.46918	-1.10809	-1.33623	184.277	71.2686	139.174	50.2681	166.166	77.0856	194.134	76.8875	WD repeat protein
MLOC_60310.1	-1.26822	-0.979683	-0.591465	-1.22075	182.892	75.9314	233.796	118.556	197.239	130.901	269.832	115.773	ADP-ribosylation factor GTPase-activating protein 3
MLOC_60138.1	-1.4357	-1.33554	-0.249866	-1.20335	178.537	65.9994	131.063	51.9331	85.1635	71.6204	148.24	64.3759	unknown protein; Has 42416 Blast hits to 22533 proteins in 1340 species: Archae - 32; Bacteria - 6461; Metazoa - 16431; Fungi - 3749; Plants - 1747; Viruses - 284; Other Eukaryotes - 13712 (source: NCBI BLink). LENGTH=340
MLOC_65439.1	0.0838645	-1.96452	-0.310882	-1.08336	174.876	185.343	484.238	124.074	190.291	153.403	290.965	137.315	Serine carboxypeptidase (Carboxypeptidase D), putative
MLOC_66305.3	0.597172	0.0125793	0.175011	0.422318	174.799	264.426	250.903	253.1	233.42	263.525	207.132	277.573	Succinate dehydrogenase iron sulfur subunit B
MLOC_11882.1	-0.734633	-0.235258	-0.215498	-0.350775	174.274	104.733	129.806	110.274	156.794	135.039	164.009	128.61	26S proteasome regulatory subunit S2 1A LENGTH=891
MLOC_51956.1	-0.0480997	-0.556738	0.332688	-0.729818	173.69	167.995	170.753	116.084	181.267	228.28	343.905	207.368	unknown protein; Has 39 Blast hits to 39 proteins in 15 species: Archae - 0; Bacteria - 0; Metazoa - 0; Fungi - 0; Plants - 35; Viruses - 0; Other Eukaryotes - 4 (source: NCBI BLink). LENGTH=123
MLOC_59071.1	0.753594	-0.748554	0.777495	0.346752	173.671	292.807	595.347	354.35	195.392	334.931	320.015	406.962	2-oxoglutarate (2OG) and Fe(II)-dependent oxygenase superfamily protein LENGTH=348
MLOC_10919.1	-0.507119	-0.912061	-0.0403729	-1.01118	173.354	121.976	260.656	138.519	149.459	145.335	184.109	91.3437	Glucan endo-1,3-beta-glucosidase 4
MLOC_37060.1	-1.87714	-0.821876	-1.10781	-0.947404	172.254	46.8914	94.5802	53.5046	102.849	47.7218	111.009	57.5655	N-acetyltransferase-like protein
MLOC_65717.1	-0.325829	0.0852973	0.369242	0.084536	170.916	136.364	120.971	128.339	104.467	134.937	118.069	125.194	50S ribosomal protein L17
MLOC_62564.2	-0.0467541	0.475765	-0.558006	0.0345957	166.206	160.906	127.067	176.706	247.22	167.922	194.267	198.982	Protein DEHYDRATION-INDUCED 19
MLOC_71854.1	-2.23493	-1.6774	-1.6631	-1.73433	164.341	34.9113	92.9548	29.062	114.913	36.2848	121.853	36.6229	Yth domain-containing protein, putative
MLOC_58330.2	-1.46518	-0.605187	-0.973158	-1.00504	162.098	58.7107	90.278	59.3475	103.96	52.9561	115.845	57.7203	Auxin response factor 18
MLOC_56361.4	-0.797007	-0.820104	-0.456427	-0.239927	161.078	92.7072	142.451	80.6843	119.204	86.8744	130.749	110.717	Bifunctional purine biosynthesis protein purH
MLOC_22773.1	-1.02762	-0.453409	-0.536458	-0.730934	156.127	76.5836	94.0086	68.6559	118.873	81.9582	123.159	74.2052	TPX2 (Targeting protein for Xklp2) protein family
MLOC_15738.2	-0.451589	-0.0567279	-0.0908942	-0.0301305	152.891	111.8	136.019	130.775	144.611	135.781	123.583	121.029	AP-2 complex subunit beta-1, putative
MLOC_64588.1	-0.98929	-0.402729	-0.42994	-0.625994	150.603	75.8628	111.172	84.0936	97.5982	72.4464	124.101	80.4144	chromatin remodeling 1 LENGTH=764
MLOC_44162.2	-0.424253	-0.327962	-0.349903	-0.734595	145.643	108.537	121.965	97.1649	128.789	101.052	170.796	102.646	Poly polymerase catalytic domain containing protein, expressed
MLOC_54389.1	-0.0626302	0.392466	-0.318089	-0.0785986	144.62	138.476	105.12	137.985	148.468	119.091	133.389	126.316	Peptidyl-prolyl cis-trans isomerase
MLOC_56805.1	-1.40739	-0.564241	-1.01155	-0.599425	144.169	54.3508	84.1674	56.9233	103.784	51.478	95.0037	62.704	Kinase-related protein of unknown function (DUF1296) LENGTH=841
MLOC_5591.3	-0.865933	-0.552507	-0.21066	-0.360476	143.129	78.5336	102.235	69.7073	100.956	87.2406	113.371	88.3057	Arginine--tRNA ligase
MLOC_62437.1	-0.567047	-0.586737	-0.329047	-0.873202	142.902	96.4581	125.983	83.8855	121.546	96.7583	139.393	76.0991	Ankyrin repeat domain-containing protein 2
MLOC_72532.1	-0.240118	-0.949739	-0.59545	-0.401402	141.2	119.551	117.829	61.0029	132.056	87.3998	163.844	124.05	Trehalose-6-phosphate synthase
MLOC_59466.2	-1.23942	-0.855062	-0.376706	-0.771631	139.069	58.9019	115.156	63.6632	85.7523	66.0459	120.651	70.6717	Atp-dependent RNA helicase
MLOC_53996.2	0.438924	0.733115	0.272961	1.07743	136.585	185.153	138.905	230.892	164.082	198.258	108.404	228.762	V-type proton ATPase 116 kDa subunit a isoform
MLOC_9930.3	0.291492	0.130534	-0.105925	0.490215	130.011	159.121	115.47	126.405	112.163	104.223	123.087	172.895	Amino acid permease 6
MLOC_57282.1	-1.05359	-0.263433	-0.863854	-0.755992	129.384	62.333	72.2103	60.1586	110.972	60.977	107.992	63.9465	FCA protein
MLOC_61454.3	-0.670985	-0.375028	-0.422536	-0.221444	128.424	80.6602	97.6339	75.2845	112.704	84.0895	110.351	94.6492	IQ domain-containing protein
MLOC_4555.1	-1.03135	-1.02287	-0.531005	-0.650498	128.136	62.6908	123.317	60.6889	82.8491	57.3376	130.629	83.2186	Chromatin-remodeling protein 11
MLOC_63894.2	0.308602	-0.210808	0.163659	0.144417	124.626	154.351	148.746	128.525	129.225	144.748	120.77	133.485	AMME syndrome candidate gene 1 protein
MLOC_61270.3	-1.93974	-2.07471	-0.943632	-1.75257	123.409	32.1682	141.897	33.6839	149.678	77.8209	161.762	48.0065	NAC domain protein
MLOC_61958.1	1.3857	0.812555	0.620312	1.19765	122.661	320.512	111.818	196.389	183.1	281.463	126.654	290.502	NADP-dependent D-sorbitol-6-phosphate dehydrogenase
MLOC_52671.1	0.921206	0.656791	1.23967	0.828219	121.619	230.31	171.702	270.701	116.965	276.207	121.323	215.408	Outer mitochondrial membrane protein porin
MLOC_67779.1	-0.93797	-0.147935	-0.357427	-0.397448	121.234	63.2802	77.2708	69.7401	95.8258	74.7973	99.5517	75.5796	Cullin-associated NEDD8-dissociated protein
MLOC_59966.3	-1.4187	-0.943196	-0.876007	-1.02771	120.526	45.0826	71.6749	37.2766	83.7883	45.654	88.3406	43.33	RXT3-like protein
MLOC_59693.1	-0.777045	-0.638672	-0.619811	-0.50484	119.289	69.6121	73.1234	46.9674	111.933	72.841	89.0078	62.7272	Stress inducible protein coi6.1
MLOC_44001.3	-0.561362	-0.484932	-0.307078	-0.515055	117.335	79.5138	100.696	71.9502	104.289	84.2946	126.114	88.2504	LUC7 related protein LENGTH=404
MLOC_54973.1	-1.40484	-1.09585	-1.12216	-1.29798	116.541	44.0129	83.7407	39.179	75.7188	34.7857	90.4698	36.7937	Nucleolar complex protein 4
MLOC_34425.1	0.19287	-0.459801	0.362148	-0.801916	115.76	132.318	110.379	80.2551	192.994	248.063	111.318	63.8505	Dienelactone hydrolase endo-1,3,1,4-beta-D-glucanase
MLOC_69539.4	0.414863	-0.12209	-0.362904	-1.1264	115.6	154.114	166.443	152.937	242.898	188.877	381.957	174.958	Universal stress protein 23267
MLOC_18369.1	0.622821	0.658763	0.655239	0.221265	115.208	177.407	99.6401	157.305	118.631	186.829	125.956	146.834	RPM1-interacting protein 4 (RIN4) family protein LENGTH=73
MLOC_58525.1	-1.22763	-0.886616	-0.921288	-0.883866	114.644	48.955	70.8552	38.3242	80.3389	42.422	91.2355	49.4418	CCAAT-box-binding transcription factor-like protein
MLOC_51367.2	-0.703496	-0.940734	-1.08385	-0.869155	111.282	68.3363	123.064	64.1125	119.324	56.2935	100.096	54.7992	DNA-directed RNA polymerase subunit
MLOC_55189.4	-0.714794	-0.101427	-0.448201	-0.548759	109.962	66.9992	70.2526	65.4832	80.1033	58.7122	88.5559	60.5376	Serine/threonine protein phosphatase 4 regulatory subunit
MLOC_51591.2	2.29936	2.20715	1.17095	2.57878	108.797	535.544	137.577	635.281	238.935	537.985	99.7706	596.065	Annexin 2
MLOC_9899.1	-2.51923	-1.64108	-1.13938	-1.77577	108.665	18.9551	67.1105	21.5167	62.9983	28.5983	57.4712	16.7838	ATPase protein, putative
MLOC_69212.1	0.940458	0.216623	0.0366857	0.73957	107.57	206.441	156.229	181.54	153.845	157.807	96.0768	160.417	Protein kinase 1
MLOC_11971.1	-0.600088	-0.427351	-0.386051	-0.178165	106.231	70.0822	74.9655	55.7463	86.9845	66.5624	82.9049	73.2735	Transcription elongation factor SPT6
MLOC_18973.4	-0.52003	-0.226922	-0.0505547	-0.51436	105.225	73.3792	81.216	69.3955	71.2707	68.8165	96.309	67.4263	Protein-tyrosine sulfotransferase
MLOC_60056.5	-0.918894	-0.544852	-0.545188	-0.428922	103.6	54.7956	38.1919	26.1791	71.671	49.1163	68.5597	50.9273	F-box/RNI-like/FBD-like domains-containing protein LENGTH=444
MLOC_15455.2	-0.0720596	0.0235989	-0.115611	0.166828	101.661	96.7077	82.1232	83.4776	98.2728	90.7049	104.536	117.351	Double-stranded RNA-binding protein 8
MLOC_19301.1	-0.214305	-0.369078	-0.237934	-0.494775	99.8396	86.0579	83.4001	64.5748	89.3992	75.8068	89.0036	63.1634	Ubiquitin fusion degradation 1 protein
MLOC_14296.1	-0.356094	-0.395229	-0.261779	-0.486035	97.84	76.4401	70.9284	53.9317	66.3416	55.3328	96.1058	68.6181	Protein-protein interaction regulator family protein
MLOC_77326.1	-1.53825	-1.35812	-1.14509	-1.50465	96.7459	33.3098	52.4507	20.4605	69.3322	31.3494	83.2836	29.3504	RING/U-box superfamily protein LENGTH=666
MLOC_54875.3	-1.17188	-0.989407	-0.650354	-1.74018	95.4161	42.3497	65.7557	33.1202	61.956	39.4736	123.423	36.9444	Arginine/serine-rich splicing factor
MLOC_50957.2	-1.09583	-0.577575	-0.444017	-0.872813	92.5689	43.3099	60.4228	40.4886	67.0466	49.2849	77.4459	42.2917	CTD small phosphatase-like protein
MLOC_54117.1	-0.654461	-0.199891	-0.155432	-0.311248	91.5412	58.1573	54.7141	47.635	68.5339	61.5341	73.9383	59.5902	tRNA-dihydrouridine synthase, putative
MLOC_64351.2	2.49807	2.7877	0.469852	2.73894	90.3631	510.486	78.3835	541.26	311.107	430.873	67.4035	449.973	Katanin p60 ATPase-containing subunit A-like protein
MLOC_55791.2	-1.2627	-0.505926	-0.628463	-0.515491	89.2803	37.2087	56.9552	40.1083	63.5053	41.0793	67.0241	46.8871	Ubiquitin carboxyl-terminal hydrolase family protein, expressed
MLOC_65275.1	-1.02998	-0.345159	-0.710481	-0.504036	89.2544	43.7095	51.9709	40.9126	73.3965	44.8538	67.4245	47.5431	Nup98 protein
MLOC_64788.1	-1.08862	-0.567383	-1.04263	-1.07512	84.3765	39.6747	47.7507	32.2241	65.7679	31.9266	76.5681	36.3416	Unknown protein
MLOC_55822.2	-0.350492	-0.142416	-0.236909	-0.239626	83.896	65.801	65.5018	59.3446	76.6678	65.0573	71.9195	60.9132	Ubiquitin carboxyl-terminal hydrolase
MLOC_36479.4	-0.44913	-0.341266	-0.497087	-0.314135	82.4548	60.3968	72.586	57.2957	80.3751	56.9486	67.6597	54.4209	Embryo defective 2016 protein
MLOC_64100.2	0.859135	0.123109	0.7712	0.258759	80.4151	145.869	126.961	138.27	84.9336	144.955	92.1335	110.233	Response regulator 5
MLOC_66486.1	0.666299	0.665689	-0.0208704	0.419863	79.7054	126.492	74.1625	117.646	101.862	100.399	81.5288	109.069	Autophagy-related protein 3
MLOC_70581.2	-0.801477	-0.246735	-0.440189	-0.408243	78.9973	45.3256	52.5	44.2471	60.1789	44.3541	66.5818	50.1721	Growth-regulating factor
MLOC_53853.1	-1.05321	-0.768037	-0.745156	-1.3801	78.3009	37.7328	44.7544	26.2805	91.9275	54.8443	105.415	40.4996	unknown protein; BEST Arabidopsis thaliana protein match is: unknown protein . LENGTH=571
MLOC_69499.1	-0.92439	-0.810955	-0.293199	-0.625984	78.2964	41.2546	55.7891	31.8001	54.7526	44.6831	58.8477	38.132	thymidylate synthase 1 LENGTH=519
MLOC_51316.3	1.69012	1.97414	0.543733	1.40024	78.1407	252.147	71.1479	279.537	164.275	239.469	87.1029	229.904	Unknown protein
MLOC_65519.1	-0.440513	-0.188447	-0.369066	-0.344741	77.5513	57.1454	54.9738	48.2423	68.2543	52.8482	71.6059	56.386	YbaK/prolyl-tRNA synthetase associated protein
MLOC_8093.1	-0.195657	0.1547	0.0316757	-0.101453	77.1121	67.3324	68.0209	75.7202	73.9811	75.6234	82.7905	77.1686	Casein kinase I-like
MLOC_67697.1	-0.929488	-1.41453	-0.281816	-0.445558	77.0164	40.4371	92.9504	34.8688	69.312	57.013	77.0257	56.56	WD-repeat protein, putative
MLOC_80290.1	0.172946	0.669866	0.278158	0.394732	76.7844	86.5635	51.3089	81.6286	68.668	83.27	67.976	89.3679	RNA polymerase I specific transcription initiation factor RRN3 family protein
MLOC_55341.3	-2.04747	-0.989994	-1.76635	-1.57228	75.4293	18.2469	39.6997	19.988	50.6829	14.8984	55.0282	18.5047	Retinoblastoma-related protein 1
MLOC_63811.1	-0.96329	-0.520883	-0.338083	-0.731082	74.0283	37.9681	82.203	57.291	66.4551	52.5721	70.7793	42.6411	NADH dehydrogenase
MLOC_10482.5	-2.0598	-1.26211	-1.31212	-1.21093	72.9273	17.4915	40.2935	16.7997	37.6336	15.1562	53.2866	23.0193	rRNA biogenesis protein RRP5
MLOC_55025.1	-0.50003	-0.724001	-0.251974	-0.525938	72.7865	51.4668	84.8032	51.3412	70.4225	59.1371	82.3106	57.1653	Class E vacuolar protein-sorting machinery protein HSE1
MLOC_55635.2	-0.625056	-0.704011	0.00126272	-0.114851	71.85	46.5871	74.8338	45.9377	53.2911	53.3378	61.4887	56.7834	Serine/threonine protein phosphatase 2A 55 kDa regulatory subunit B beta isoform
MLOC_15402.1	-0.229173	-0.599651	-0.342158	-0.234219	71.6306	61.1097	73.2314	48.3264	62.5124	49.3135	60.5932	51.513	GDP-L-galactose phosphorylase
MLOC_37273.8	-0.582601	-0.168434	-0.125441	-0.234776	69.9107	46.6835	49.1009	43.6904	50.241	46.0571	51.4065	43.6861	Cytoskeleton-associated protein 5
MLOC_59775.1	-0.830828	-0.550106	-0.450069	-0.762754	68.0573	38.2623	47.2629	32.2791	45.5509	33.3436	59.378	34.9956	RNA-binding protein
MLOC_37545.1	-1.35701	-1.32594	-0.808312	-1.12981	67.9976	26.5456	52.8494	21.0811	40.2414	22.9799	53.8689	24.6168	Midasin
MLOC_65475.4	-0.624322	0.0932902	-0.465785	-0.756087	67.0089	43.4703	39.4854	42.123	60.0024	43.4464	65.9448	39.0459	Unknown protein
MLOC_12432.4	-1.42356	-0.918698	-0.731418	-1.29485	66.9184	24.9466	40.4158	21.3794	43.4683	26.1815	60.6257	24.7098	RNA polymerase II C-terminal domain phosphatase-like 2
MLOC_80597.2	-0.125649	0.106705	-0.0701285	-0.234644	66.5059	60.9588	50.0907	53.9359	65.0272	61.9418	64.4532	54.7784	SET domain protein 2 LENGTH=2335
MLOC_58513.2	-0.0655771	0.309016	0.154164	-0.124977	65.5784	62.6643	49.9374	61.8656	54.8622	61.0494	58.7705	53.8937	Odr-4-like protein
MLOC_56037.3	0.0512283	0.0750952	0.0816962	0.116911	65.5588	67.9286	60.0647	63.274	66.0916	69.9421	58.6868	63.6405	Protein containing DUF124
MLOC_61186.1	-1.16179	-0.609306	-0.978497	-0.826764	60.5156	27.0479	38.8733	25.4819	50.0163	25.3837	51.8933	29.2571	BEST Arabidopsis thaliana protein match is: TPX2 (targeting protein for Xklp2) protein family . LENGTH=367
MLOC_63636.1	-0.370349	-0.558389	-0.29775	-0.151606	59.6066	46.1114	58.184	39.5104	54.0076	43.9362	59.2383	53.3292	Ribosomal protein S24/S35, mitochondrial LENGTH=419
MLOC_65417.5	-0.0901048	-0.00913464	0.0732824	-0.224264	59.5905	55.9825	45.8661	45.5766	64.3367	67.6892	53.711	45.9783	Protein DEHYDRATION-INDUCED 19 homolog 3
MLOC_65968.1	0.5844	0.613002	-0.233955	0.237901	59.5517	89.2928	59.2013	90.5448	94.1953	80.0944	69.4381	81.8866	Agmatinase
MLOC_70966.4	-2.2804	-3.62868	-0.831041	-2.50086	59.3206	12.2106	107.074	8.65648	34.0066	19.1159	80.2926	14.1854	Glycosyltransferase
MLOC_44066.1	0.354391	1.91143	-0.116321	0.665463	58.9314	75.3407	27.3616	102.929	87.4004	80.6301	52.1874	82.7733	Kinase family protein
MLOC_12000.2	-0.324494	-0.572729	-0.328652	0.13778	58.7187	46.8915	62.0606	41.726	62.5543	49.8107	46.0921	50.711	EFR3-like protein
MLOC_14193.2	-0.222327	-0.204472	-0.32981	-0.468922	57.9603	49.6825	59.2793	51.4459	68.0293	54.1269	70.1952	50.7163	Abhydrolase domain-containing protein 13
MLOC_56433.1	-0.309811	-0.0289041	-0.539322	-0.564882	57.6603	46.5173	54.514	53.4327	54.3784	37.4175	62.8084	42.4592	PHD finger protein ALFIN-LIKE 9
MLOC_68522.2	-0.582796	-0.325451	0.00151938	-0.376191	57.6314	38.4787	46.9382	37.459	45.3525	45.4003	60.0434	46.2616	Methionine--tRNA ligase
MLOC_65169.1	-0.946485	-0.567619	-0.633688	-0.687591	57.5061	29.8396	42.6808	28.798	46.4065	29.9102	54.0787	33.5769	Paired amphipathic helix protein Sin3
MLOC_61712.1	-0.221028	0.557015	-0.229097	-0.539499	56.2335	48.2457	30.8131	45.3328	49.254	42.022	62.1722	42.7751	Sequence-specific DNA binding transcription factor
MLOC_67569.2	1.51455	-0.284634	0.930155	0.527867	54.8085	156.594	180.828	148.451	89.7053	170.932	116.5	167.969	Arabinogalactan peptide 16
MLOC_61378.1	-0.0945868	-0.0848468	-0.0352357	0.182082	54.5452	51.0837	56.6603	53.4241	44.1228	43.0582	50.8346	57.6728	Kinesin-like protein
MLOC_55250.3	-0.380949	-0.618711	-0.438684	-0.632977	54.4879	41.843	46.2549	30.1236	48.1899	35.5549	56.4038	36.3717	unknown protein; BEST Arabidopsis thaliana protein match is: unknown protein . LENGTH=351
MLOC_17069.1	-1.10881	-0.0702667	-1.20894	-1.07024	54.1701	25.1175	27.9762	26.6463	43.0297	18.6141	60.4356	28.7817	Splicing factor U2af large subunit A
MLOC_3216.2	0.320033	-0.328725	0.242859	-0.230201	53.8191	67.1855	79.9962	63.6962	67.1042	79.4067	71.5068	60.9607	1-acyl-sn-glycerol-3-phosphate acyltransferase
MLOC_22316.1	-0.38547	-0.0229191	-0.511537	-0.457758	53.7692	41.1619	42.5309	41.8606	57.9441	40.6463	50.4464	36.7309	Peroxisomal biogenesis factor 2
MLOC_37695.2	0.76094	1.11125	0.0713428	0.194884	53.3389	90.3877	43.0074	92.9099	82.6429	86.8325	64.981	74.3793	Heme-binding protein 2
MLOC_16969.1	-1.17402	-0.226538	-0.852239	-0.581149	52.4663	23.2523	27.8213	23.7784	40.3381	22.3443	40.9293	27.3584	26S protease regulatory subunit 7
MLOC_55157.1	-1.37307	-0.618479	-1.19446	-0.737215	52.012	20.0802	47.8592	31.1735	43.4079	18.9671	53.9753	32.3796	Peroxidase superfamily protein LENGTH=329
MLOC_10839.4	-0.895664	-0.120551	-0.473961	-0.461673	51.532	27.6984	29.9511	27.5501	35.9082	25.8533	36.6347	26.6021	Kinase, putative
MLOC_4609.1	0.473417	-0.556596	0.322417	0.513396	50.5204	70.1422	61.1035	41.5445	57.1034	71.4034	40.8972	58.377	Mitogen activated protein kinase 20-4
MLOC_33273.1	-0.549792	-0.226963	-0.375284	-0.613676	50.2259	34.3102	27.4176	23.4264	39.9111	30.7696	36.4563	23.8253	unknown protein; FUNCTIONS IN: molecular_function unknown; INVOLVED IN: biological_process unknown; LOCATED IN: cellular_component unknown; EXPRESSED IN: 24 plant structures; EXPRESSED DURING: 15 growth stages. LENGTH=251
MLOC_63473.2	-1.32812	-0.388822	-0.555083	-0.466666	49.9382	19.8897	31.5958	24.1314	37.7033	25.6615	36.4737	26.3937	Nuclear pore complex protein Nup205
MLOC_75089.2	-0.658064	-1.44925	-0.532887	-1.60713	49.4514	31.3387	32.3184	11.8354	37.0674	25.6199	56.7929	18.6424	Glycosyltransferase
MLOC_81213.1	-0.444445	-0.0459496	-0.226266	-0.238689	49.0411	36.0387	30.4913	29.5354	42.1637	36.0434	41.3503	35.045	Enhancer of mRNA-decapping protein
MLOC_51817.2	-1.81963	-0.656166	-1.54926	-3.12059	49.0043	13.8826	21.8781	13.883	46.3114	15.8239	109.445	12.5835	Chromatin remodeling complex subunit
MLOC_51932.2	-0.368299	0.0227555	-0.300798	0.323786	48.9459	37.9182	46.9437	47.69	41.4671	33.6631	39.5475	49.4981	Auxin response factor 30
MLOC_61122.1	0.495895	0.492562	0.0206637	0.309723	48.8387	68.8721	23.8892	33.6107	60.3835	61.2546	53.5513	66.3753	nudix hydrolase homolog 14 LENGTH=309
MLOC_4863.2	-2.21957	-1.64312	-1.74649	-1.86521	48.8125	10.4803	34.7325	11.1201	39.1889	11.6793	48.8497	13.4084	GPI inositol-deacylase
MLOC_58287.2	0.129251	0.251045	0.261911	0.442244	47.495	51.9465	48.4163	57.6188	50.1372	60.1178	42.7689	58.1108	Potassium transporter
MLOC_12902.1	-0.0396599	0.553972	0.191707	0.065751	47.4517	46.165	33.7054	49.4837	45.1577	51.5753	33.5378	35.1017	C20orf11-like protein
MLOC_14599.6	-0.0812846	0.303708	-0.172418	-0.266093	46.8964	44.3272	30.0119	37.0441	41.8104	37.1006	43.8284	36.4463	Casein kinase I-like
MLOC_57607.1	-1.57263	-1.48889	-0.958053	-0.772574	46.8122	15.7381	43.2398	15.4058	35.1498	18.0934	39.0583	22.8636	Serine protease
MLOC_74504.1	-0.0398249	0.0804787	-0.446701	-0.27295	46.6768	45.406	37.6889	39.8511	54.7814	40.1941	47.1279	39.0042	F-box family protein
MLOC_4239.1	-0.230131	-0.0493822	-0.377942	-0.177713	45.9967	39.2148	32.7197	31.6187	48.1351	37.0416	40.07	35.426	Adenylyltransferase and sulfurtransferase MOCS3
MLOC_60274.1	-1.41909	-1.07386	-0.809493	-1.27689	45.8113	17.1311	30.9393	14.6976	32.953	18.8024	43.8561	18.0987	Serine/threonine-protein kinase WNK (With No Lysine)-related LENGTH=527
MLOC_53820.2	-1.1883	0.206443	-0.567499	-0.565742	45.3027	19.8797	22.1422	25.5486	35.8436	24.1867	39.7756	26.8727	Leaf and flower related protein
MLOC_54331.2	0.137205	-0.308676	0.0876427	0.169093	44.7385	49.2021	42.2201	34.0877	39.5105	41.9851	38.0863	42.8224	Glucan endo-1,3-beta-glucosidase
MLOC_52203.1	-1.15174	-0.48301	-0.77003	-0.663411	44.7331	20.1335	32.091	22.9605	32.082	18.8131	36.7235	23.1866	DNA helicase
MLOC_36840.2	-0.867883	0.21719	-0.310446	-0.366704	43.9969	24.1081	35.1655	40.8787	50.4113	40.6513	50.827	39.419	E3 ubiquitin-protein ligase MARCH6
MLOC_69426.1	-0.794599	-0.442486	-0.682078	-0.389647	43.4716	25.0616	26.7806	19.7069	35.9827	22.4269	37.9035	28.9324	Maternal effect embryo arrest 12 protein
MLOC_81766.1	-0.707491	0.302466	-0.47607	-0.418793	43.2992	26.5158	23.3702	28.8213	34.0362	24.4698	38.5099	28.8074	THO complex subunit-like protein
MLOC_78802.1	0.538112	-0.209862	0.437636	0.237616	42.874	62.2561	48.8275	42.2173	52.8488	71.5775	42.0361	49.5623	alpha/beta-Hydrolases superfamily protein LENGTH=527
MLOC_63787.3	0.299832	-0.267926	0.3464	0.188468	41.7023	51.3356	46.9758	39.014	45.151	57.4043	47.6966	54.3529	Protein kinase 3
MLOC_7084.3	0.321997	0.185881	0.220162	0.538902	41.2701	51.5901	37.4438	42.5927	34.5783	40.279	37.0497	53.8282	Dual protein phosphatase 4
MLOC_13246.1	-0.0391376	0.18421	-0.00619405	-0.0249419	41.2689	40.1644	28.5726	32.464	36.0225	35.8682	35.6277	35.017	Leucine carboxyl methyltransferase family protein-like
MLOC_55329.5	-1.41838	-0.908701	-1.112	-0.888634	41.1132	15.3818	38.9402	20.742	30.356	14.0443	37.7332	20.3807	Protein kinase
MLOC_43149.1	-1.68238	-0.661391	-1.06187	-0.895859	40.9866	12.7701	23.8675	15.0906	28.0632	13.4425	32.4597	17.4447	WD-repeat protein Mip1
MLOC_69599.1	-0.0259015	0.480033	0.0287919	0.632198	40.8811	40.1537	24.9862	34.8501	43.5342	44.4117	27.7334	42.9847	COP9 signalosome complex subunit 1, putative, expressed
MLOC_5532.1	-0.737041	-0.386295	-0.467212	-0.215726	40.6763	24.4045	32.6403	24.9728	35.1391	25.4183	30.2119	26.0158	unknown protein; FUNCTIONS IN: molecular_function unknown; INVOLVED IN: biological_process unknown; LOCATED IN: cellular_component unknown; EXPRESSED IN: 23 plant structures; EXPRESSED DURING: 13 growth stages; Has 45 Blast hits to 44 proteins in 14 speci
MLOC_66645.3	0.131794	0.24301	0.0416828	0.292897	40.5495	44.4282	37.4218	44.2871	38.7248	39.86	38.4402	47.093	Polyadenylate-binding protein 2-A
MLOC_61919.1	-1.09079	-0.410207	-0.706117	-0.894474	40.5295	19.0287	14.2918	10.7548	23.2335	14.2414	35.9678	19.3486	Zinc finger protein CONSTANS-LIKE 11
MLOC_5307.7	-0.755964	-1.0632	-1.07803	-1.53688	38.7483	22.9448	29.6165	14.1735	49.9811	23.6748	54.0978	18.6437	Protein kinase, putative
MLOC_35304.4	-0.837449	-0.401935	-0.243547	-1.28745	38.7461	21.6835	22.6343	17.1306	21.3177	18.0063	33.79	13.8429	Protein yippee-like
MLOC_16321.3	-0.223988	0.0639747	-0.0335792	-0.110397	38.4701	32.9379	29.0026	30.3176	36.7733	35.9272	35.2192	32.6247	YTH domain family protein
MLOC_65982.2	-0.105671	0.652077	-0.3347	0.260147	37.4055	34.7636	20.0756	31.5474	26.5576	21.0588	27.301	32.6957	JmjC domain-containing protein 5
MLOC_6566.2	0.444757	0.464342	0.491487	0.482184	37.0595	50.441	37.1798	51.2966	41.7246	58.6603	38.4995	53.7783	unknown protein; FUNCTIONS IN: molecular_function unknown; INVOLVED IN: biological_process unknown; LOCATED IN: plasma membrane; EXPRESSED IN: 23 plant structures; EXPRESSED DURING: 15 growth stages; Has 30201 Blast hits to 17322 proteins in 780 species:
MLOC_43486.2	0.852295	0.600759	0.691112	0.954103	37.05	66.8889	58.7993	89.1699	48.7455	78.701	40.3001	78.0763	Isocitrate dehydrogenase, putative
MLOC_58028.1	0.323188	-0.512104	-0.524319	-0.0445304	36.5532	45.7314	79.1265	55.4834	91.3605	63.5218	48.1654	46.7015	Dihydroflavonol-4-reductase
MLOC_70392.1	0.204013	0.284266	-0.0923145	-0.332106	35.8232	41.2646	46.6907	56.8595	41.6007	39.0222	45.6519	36.2648	Outer envelope pore protein 21, chloroplastic
MLOC_44316.2	-0.843663	-0.645251	-0.638615	-0.850376	35.2425	19.6381	33.5574	21.456	33.0842	21.251	32.9843	18.2944	PHD finger protein ALFIN-LIKE 3
MLOC_20381.2	-1.69974	-0.800233	-1.13025	-1.63613	35.1984	10.8355	20.2402	11.6231	24.7387	11.3016	34.296	11.0336	Dymeclin
MLOC_20377.3	-0.304451	-0.122037	-0.429605	-0.224751	34.43	27.8797	29.0436	26.6878	37.8992	28.1388	36.078	30.8734	Ubiquitin-like modifier-activating enzyme ATG7
MLOC_66033.2	-0.615289	-0.229156	-0.434097	-0.544729	33.892	22.1246	25.2386	21.5319	32.4834	24.0428	30.8266	21.1322	Lysine-specific demethylase 3A-B
MLOC_44472.2	0.397272	-1.46342	0.0303759	-1.14326	33.4184	44.0125	59.1853	21.4626	62.2853	63.6106	60.4869	27.3845	UDP-Glycosyltransferase superfamily protein LENGTH=440
MLOC_68705.4	0.970901	-0.157526	0.259876	-0.0498193	32.9178	64.5211	34.0306	30.5105	53.7227	64.3262	41.409	40.0035	Protein of unknown function (DUF789) LENGTH=337
MLOC_30530.5	0.268031	-0.0743821	-0.0392128	0.366646	32.6439	39.3085	34.0887	32.3757	38.7261	37.6877	21.4281	27.6284	Actin-related protein 2/3 complex subunit 3
MLOC_4458.1	-0.13224	0.699228	-0.303925	-0.0152094	32.4741	29.6298	30.1385	48.9339	38.6586	31.3152	30.6981	30.3762	Protein of unknown function (DUF3353) LENGTH=278
MLOC_66513.1	-1.40283	-0.493202	-0.700979	-0.592748	32.3825	12.2466	19.3016	13.7127	22.8548	14.0592	23.9281	15.8662	Pre-mRNA-processing-splicing factor LENGTH=2359
MLOC_50960.1	0.51058	0.774414	0.778315	0.0571057	32.1698	45.8299	22.1191	37.8345	34.0916	58.4715	44.2013	45.986	Iron--sulfur cluster insertion protein erpA
MLOC_65935.3	0.37685	0.526498	0.352361	0.160708	31.9334	41.4657	22.8069	32.8517	27.9628	35.6986	36.0055	40.2482	Eukaryotic translation initiation factor 3 subunit 9, putative, expressed
MLOC_51052.3	0.348511	0.724839	0.328093	0.308727	31.6431	40.2894	19.4504	32.146	32.2551	40.4916	26.3437	32.6297	Phosphatidylinositol-4-phosphate 5-kinase
MLOC_15148.1	0.0800247	-0.228917	0.018297	0.0369742	31.5957	33.3978	34.1224	29.1157	35.6123	36.0668	30.7693	31.5681	30S ribosomal protein S18 family
MLOC_27537.7	-0.404206	0.11735	-0.262894	-0.30864	31.4375	23.7558	20.2941	22.0139	23.8195	19.8515	30.3967	24.5424	Regulator of nonsense transcripts 3A
MLOC_10398.1	-0.583259	-0.0204062	0.134927	-0.00303873	31.1729	20.8065	20.3819	20.0956	23.415	25.7106	30.6168	30.5524	Lipid A export ATP-binding/permease protein MsbA
MLOC_12179.1	0.353438	0.663314	0.50399	0.598454	30.3119	38.7265	49.9928	79.1744	39.0102	55.3216	30.9331	46.8356	Lactoylglutathione lyase
MLOC_66376.2	-1.57883	-1.18923	-0.799498	-0.794555	29.8174	9.98152	24.0741	10.5574	16.1447	9.27594	21.522	12.4079	microtubule-associated proteins 70-2 LENGTH=634
MLOC_20645.2	0.88903	-0.0585374	0.682698	0.668116	29.7591	55.1118	41.9334	40.266	35.1818	56.4716	27.4318	43.589	Esterase/lipase/thioesterase family protein-like
MLOC_38681.2	-0.678659	0.724702	-0.330637	0.134985	28.9362	18.0778	15.3909	25.4343	24.2549	19.2871	19.7091	21.6422	PHD finger protein-like
MLOC_37806.3	0.266763	0.604046	0.142068	0.757003	28.9222	34.7964	18.717	28.4494	31.6815	34.9601	26.3661	44.5581	Histone-lysine N-methyltransferase setd3
MLOC_38902.3	-1.21075	-0.678604	-1.8859	-0.924377	28.7387	12.4163	5.4272	3.39075	8.30134	2.24614	9.27106	4.88499	Ribosomal RNA large subunit methyltransferase E
MLOC_51216.2	0.679518	0.0287657	0.275293	0.289969	28.6812	45.9359	30.0155	30.62	26.4126	31.9656	34.6588	42.3743	Kow domain-containing transcription factor 1
MLOC_54108.2	-1.24822	-0.0579534	-0.608037	-0.572507	28.4449	11.9744	16.6067	15.9528	26.8827	17.6374	25.5316	17.1687	CwfJ domain protein
MLOC_52781.1	-0.162476	-0.298425	0.117888	0.0259513	27.5724	24.6357	27.7569	22.5702	22.1726	24.0605	23.9268	24.3611	Sec14p-like phosphatidylinositol transfer family protein LENGTH=637
MLOC_66841.1	-1.23324	-1.49524	-0.815071	-1.73498	27.3103	11.6167	21.9192	7.7752	27.3106	15.5228	40.4914	12.1641	BHLH transcription factor
MLOC_18370.2	-1.12649	-0.965001	-0.890154	-0.545356	27.1568	12.4387	21.9174	11.2278	16.7274	9.02537	20.6672	14.1616	ARGONAUTE 1
MLOC_55407.2	-0.205829	0.662487	0.128928	-0.38178	26.9959	23.4066	10.0538	15.9132	18.932	20.7018	29.547	22.677	Methyltransferase-like protein
MLOC_57877.5	0.660366	0.772317	0.349664	0.133037	26.8047	42.3644	14.2888	24.4054	31.2207	39.7834	33.9805	37.263	F-box/LRR-repeat protein
MLOC_37235.1	-0.218743	-0.621216	0.0478852	-0.0018025	26.0984	22.4267	28.176	18.3179	23.0671	23.8455	27.1203	27.0864	MATE efflux family protein, expressed
MLOC_55960.2	0.0954671	0.331685	-0.0364388	0.33597	25.1761	26.8984	21.1766	26.6504	29.9302	29.1837	22.1731	27.9875	CLIP-associating protein
MLOC_181.1	-0.711783	-0.218137	-0.676683	-0.699145	25.1551	15.3588	13.2853	11.4211	16.675	10.4319	18.5386	11.4186	DDB1-and CUL4-associated factor
MLOC_68002.1	-0.912617	-1.26989	-1.39553	-1.35184	25.0288	13.2958	22.1329	9.17829	25.805	9.80859	34.7187	13.6025	Diphthamide biosynthesis protein 1
MLOC_60893.1	-0.266728	0.487032	-0.644633	0.128999	24.7371	20.5615	15.5676	21.8189	27.472	17.5726	17.9699	19.6507	Anaphase-promoting complex subunit 5
MLOC_60640.1	-0.0289816	0.0807993	0.473641	0.35248	24.1597	23.6792	22.3113	23.5965	27.8717	38.7028	25.7785	32.9128	Oxidoreductase, 2OG-Fe(II) oxygenase family family
MLOC_63991.1	0.799612	0.776666	0.429336	0.975593	23.9361	41.6639	23.0464	39.4822	31.0932	41.8705	23.6923	46.5897	Potassium transporter, putative
MLOC_78891.2	-0.684262	-0.0162313	0.160798	-0.307868	23.5896	14.6804	14.7376	14.5727	15.7961	17.6585	11.9079	9.61959	Methyltransferase, putative
MLOC_54762.1	1.06824	0.171603	0.687177	0.628367	23.4351	49.1406	39.9059	44.9464	38.4382	61.8906	37.4592	57.9049	Chloride channel 1
MLOC_18712.2	-0.492526	0.608416	-0.488271	-0.864624	22.1898	15.7721	12.1124	18.4664	16.1499	11.5129	25.6635	14.0941	ATP binding microtubule motor family protein
MLOC_64490.3	-1.05712	-0.378553	-0.928986	-0.99069	22.1471	10.6437	10.3928	7.99421	15.8987	8.35042	17.6836	8.89902	SET domain-containing protein-like
MLOC_2174.1	-1.23424	-0.374269	-0.642204	-0.306248	22.1116	9.39892	14.3564	11.0759	16.8392	10.7894	16.0447	12.976	Beige-related and WD-40 repeat-containing protein
MLOC_55782.1	0.461862	0.134108	0.370905	-0.389812	22.0958	30.4329	22.3194	24.4936	22.2197	28.7337	32.6805	24.9427	Bromodomain-containing protein, putative
MLOC_64087.2	-0.117027	0.0546098	0.189043	0.286591	20.6567	19.0473	15.0069	15.5859	17.3386	19.7661	17.4456	21.2793	Golgi-body localisation protein domain ;RNA pol II promoter Fmp27 protein domain LENGTH=2655
MLOC_64213.4	0.864071	0.408602	0.477371	1.05375	20.3994	37.1303	23.7263	31.4943	30.0104	41.7806	21.7585	45.1689	Reticulon family protein LENGTH=267
MLOC_69727.2	0.502181	0.96879	0.10901	0.455258	19.7664	27.9962	13.7918	26.9933	29.7253	32.0584	22.6415	31.0422	Transcription factor viviparous 1
MLOC_2924.1	1.43791	0.932529	0.4703	1.00819	19.3988	52.5568	18.8792	36.0332	37.1154	51.4196	23.0531	46.3686	Fumarylacetoacetate hydrolase domain-containing protein 1
MLOC_61145.2	0.363141	-0.121887	0.140586	-0.331063	19.3978	24.9499	21.5328	19.7883	24.5081	27.0166	28.1915	22.4108	Pantothenate kinase family protein
MLOC_55733.2	-0.464435	-0.900859	-0.193736	-0.18871	19.2925	13.9823	17.6975	9.47823	19.8806	17.3824	18.0892	15.8713	Oxysterol-binding protein
MLOC_68189.3	-0.989489	-0.150402	-0.748213	-0.458701	19.2786	9.70977	9.48282	8.54402	14.3456	8.54052	18.6691	13.5844	Myb family transcription factor-like
MLOC_12658.5	0.150694	0.0617054	-0.54159	-0.229972	19.1851	21.2975	16.5252	17.2473	26.6667	18.3204	22.6358	19.3005	Protein kinase, putative
MLOC_55623.2	-0.195645	-0.174153	-0.217086	-0.137171	18.9867	16.5789	35.2254	31.2198	22.0689	18.9859	20.8916	18.9968	E3 ubiquitin-protein ligase ubr1
MLOC_69000.1	-0.105658	0.0326962	0.0823717	-0.530153	18.9477	17.6096	15.6298	15.9881	17.8962	18.9478	19.6135	13.582	unknown protein; FUNCTIONS IN: molecular_function unknown; INVOLVED IN: biological_process unknown; EXPRESSED IN: 23 plant structures; EXPRESSED DURING: 15 growth stages. LENGTH=901
MLOC_59764.1	1.22901	1.68065	0.0756302	0.169832	18.7185	43.8772	9.98898	32.0218	31.5159	33.2121	24.9813	28.1022	unknown protein; FUNCTIONS IN: molecular_function unknown; INVOLVED IN: biological_process unknown; LOCATED IN: plastoglobule; EXPRESSED IN: 22 plant structures; EXPRESSED DURING: 13 growth stages; Has 96 Blast hits to 96 proteins in 44 species: Archae -
MLOC_78036.2	-1.66189	-0.736883	-1.14993	-2.46729	18.4972	5.84557	11.3874	6.83285	21.2015	9.55439	29.6833	5.36766	FAD-linked sulfhydryl oxidase ALR
MLOC_64750.5	-0.103866	0.0548619	-0.0338682	-0.266481	17.6382	16.413	12.1623	12.6337	16.361	15.9814	15.891	13.2109	Major facilitator superfamily transporter
MLOC_11318.2	-0.146889	0.0565363	-0.151404	-0.0131588	17.1469	15.487	14.7491	15.3386	12.9184	11.6314	10.5449	10.4491	GPI ethanolamine phosphate transferase 3
MLOC_74468.1	0.0396699	0.57048	0.116769	1.11543	16.9139	17.3854	14.2373	21.1426	19.8744	21.5499	11.708	25.3664	Cytoplasmic FMR1 interacting protein 1
MLOC_56464.2	0.842677	-0.0492707	0.272083	0.166837	16.361	29.3415	12.5154	12.0952	15.3753	18.5665	20.8199	23.3723	Phosphatidylinositol-4-phosphate 5-kinase 9
MLOC_44102.4	-0.379678	0.920796	-0.416004	-0.0338661	16.2722	12.5069	9.66664	18.3005	18.0328	13.5155	14.4748	14.1389	Cell morphogenesis protein (PAG1), putative
MLOC_2724.4	-0.421775	0.4448	-0.795472	0.516282	15.9907	11.9372	9.77601	13.3064	17.7407	10.2214	10.4482	14.9436	Exostosin-like protein
MLOC_68174.2	-1.19241	-0.409473	-1.40769	-0.496219	15.8548	6.93759	10.3029	7.75705	12.2845	4.6302	10.3748	7.35531	F-box protein
MLOC_65332.2	0.754866	0.556766	0.338665	-0.179393	15.4494	26.0704	18.0026	26.4812	18.148	22.9497	23.8789	21.0868	Auxin responsive protein
MLOC_65819.2	-0.947562	-0.452088	-0.706064	-0.190513	15.2692	7.91721	14.2343	10.405	18.1129	11.103	15.7165	13.7723	CCR4-NOT transcription complex subunit
MLOC_34058.1	-1.40879	-0.963399	-0.866654	-0.984859	14.9953	5.64763	10.4249	5.34636	12.3613	6.77915	14.0729	7.1107	Phosphatidylinositol N-acetyglucosaminlytransferase subunit P-like protein
MLOC_58433.3	0.597711	-0.172391	-0.0996881	0.626841	14.0213	21.2186	15.4214	13.6845	20.7797	19.3924	12.0683	18.6356	Chromosome undetermined scaffold_159, whole genome shotgun sequence
MLOC_5745.4	-0.523313	-0.612136	0.0426528	-0.717181	13.8473	9.63457	9.91343	6.48564	11.843	12.1984	13.4786	8.19884	Kinase family protein
MLOC_53556.2	-1.4609	-0.680398	-0.89452	-1.09305	13.3867	4.86293	19.0773	11.9041	20.6158	11.0898	23.8202	11.1662	Translation initiation factor eIF-2B subunit epsilon
MLOC_19019.4	-0.0594063	-0.84926	-0.460871	-0.000144504	13.0593	12.5324	16.6526	9.24334	19.5592	14.2107	12.5501	12.5488	Signal peptidase I, putative
MLOC_74657.2	-0.103395	0.0870583	-0.278745	-0.430965	12.9754	12.078	7.57985	8.05134	13.3242	10.9833	14.2291	10.5547	Plant protein of unknown function (DUF827) LENGTH=649
MLOC_60617.9	-0.164872	0.0667045	0.0492272	0.493618	12.8511	11.4633	16.7464	17.5389	9.11	9.42621	9.9475	14.0058	unknown protein; FUNCTIONS IN: molecular_function unknown; INVOLVED IN: biological_process unknown; LOCATED IN: endomembrane system; EXPRESSED IN: 21 plant structures; EXPRESSED DURING: 13 growth stages; Has 210 Blast hits to 148 proteins in 42 species: A
MLOC_37534.8	-0.287864	-0.511923	0.142181	-0.485466	12.8136	10.4958	12.4729	8.74711	11.0475	12.1918	13.176	9.41119	LIM domain-containing protein, putative, expressed
MLOC_55097.3	-0.230476	-0.0256228	0.0891767	-0.371788	12.7126	10.8357	1.32853	1.30515	6.98603	7.43148	12.8679	9.94466	RING finger and WD repeat domain-containing protein
MLOC_61338.4	0.324013	-0.716069	0.499886	-0.355333	12.52	15.6727	36.5778	22.2669	16.0228	22.6579	27.2337	21.2883	Glycerophosphodiester phosphodiesterase GDE1
MLOC_53028.1	-0.484718	0.519269	-0.464938	-0.131283	12.5051	8.93662	9.36822	13.4268	13.0453	9.45134	11.455	10.4586	Pseudouridine synthase family protein LENGTH=472
MLOC_81154.10	-0.781113	-0.93392	0.0493986	0.0517763	11.112	6.46629	9.3575	4.89804	6.36135	6.58294	7.22286	7.48679	Pseudo-response regulator
MLOC_10374.5	-0.376154	-0.733717	-0.204055	-0.38731	10.8513	8.36084	8.48786	5.10419	11.1674	9.69449	12.2457	9.36251	Phospholipid-transporting atpase, putative
MLOC_71823.1	0.779908	0.337884	0.740446	-0.0120349	10.6499	18.2861	10.1222	12.7934	11.4376	19.1088	12.3921	12.2891	unknown protein; BEST Arabidopsis thaliana protein match is: unknown protein . LENGTH=169
MLOC_70279.3	0.441053	0.922847	0.0756302	-0.183042	10.3809	14.0931	3.2045	6.07527	6.35876	6.701	9.44285	8.31768	Unknown protein
MLOC_34539.4	-0.186502	0.608613	-0.322293	-0.499116	10.2349	8.99371	8.05651	12.2845	13.1342	10.5047	11.7549	8.31704	Squamosa promoter-binding-like protein 1
MLOC_2171.1	1.28016	1.81845	0.229582	1.10559	10.0276	24.3537	6.62788	23.3767	13.0344	15.2828	7.46047	16.0539	unknown protein; BEST Arabidopsis thaliana protein match is: unknown protein . LENGTH=421
MLOC_70918.1	-0.484189	-0.256477	-0.080489	-1.02085	10.0212	7.16416	7.54033	6.31223	5.95443	5.63133	9.62118	4.74156	Glutathione-regulated potassium-efflux system protein
MLOC_34610.2	1.97112	1.52	0.742562	1.51084	9.98657	39.1547	15.2316	43.6828	21.8287	36.5226	21.6482	61.6923	Beta-galactosidase
MLOC_14015.1	-1.21957	-0.734315	-0.684699	-0.174729	9.90013	4.25121	7.35859	4.42327	8.95529	5.5714	6.94776	6.15526	Neurobeachin
MLOC_64408.1	2.81451	4.57194	0.999564	1.51217	9.6986	68.2278	5.11454	121.646	40.9669	81.9089	18.4115	52.5168	Cleavage and polyadenylation specificity factor subunit 5
MLOC_65277.2	3.11538	2.08245	1.16848	1.82579	9.33632	80.9095	25.9972	110.105	32.8107	73.7501	16.8496	59.7323	Unknown protein
MLOC_75309.1	0.57925	1.43216	-0.0424744	0.0356552	8.71297	13.0178	7.28439	19.657	15.7624	15.3051	18.701	19.1689	unknown protein; FUNCTIONS IN: molecular_function unknown; INVOLVED IN: biological_process unknown; LOCATED IN: mitochondrion, plastid; EXPRESSED IN: 7 plant structures; EXPRESSED DURING: C globular stage, F mature embryo stage, petal differentiation and
MLOC_4742.4	-0.125294	-0.407755	-0.519863	0.620025	8.07087	7.39951	9.28783	7.00113	9.28252	6.47398	4.1147	6.32389	Early-responsive to dehydration protein, putative, expressed
MLOC_74793.3	6.2896	6.53074	1.3789	5.10404	6.16947	482.622	7.33899	678.553	204.188	531.033	13.9567	480.014	Unknown protein
MLOC_55106.10	-0.631497	-0.194278	-0.437183	-0.520567	5.95645	3.84492	3.56163	3.11291	5.18967	3.83297	5.49868	3.83312	DNA polymerase
MLOC_75827.1	0.584763	-1.11359	-0.167927	0.249139	5.71969	8.57835	14.0962	6.51445	6.374	5.67363	7.22397	8.58568	Protein phosphatase 2c, putative, expressed
MLOC_55254.2	0.63053	1.47386	0.557782	0.801361	4.21095	6.51911	9.561	26.5571	6.94907	10.2291	5.12769	8.93626	unknown protein; FUNCTIONS IN: molecular_function unknown; INVOLVED IN: biological_process unknown; LOCATED IN: chloroplast thylakoid membrane; EXPRESSED IN: 22 plant structures; EXPRESSED DURING: 13 growth stages; Has 25 Blast hits to 25 proteins in 12 s
MLOC_61925.4	0.445021	1.00774	0.148694	0.617003	3.67842	5.00756	2.41552	4.85701	5.12601	5.68252	4.26387	6.53943	Beta-1,3-galactosyltransferase-like protein
