# Supplementary material for: Involvement of Alternative Splicing in Barley Seed Germination
Source: PLoS One. 2016 Mar 31;11(3):e0152824. doi: 10.1371/journal.pone.0152824 (PMC4816419; doi:10.1371/journal.pone.0152824)
Supplement: S12 Table — (XLSX) [file pone.0152824.s012.xlsx]

## Sheet: S12
S12 Table. The mRNA levels ofcommonly detected A3S transcripts at 48 h
Harr: harrington; Stir:STirling; Bau: Baudin. DEG were log2 ratios for 48 h over 24 h.
GeneID	DEG				RPKM								Readable descriptions
	Bass	Harr	Stir	Baudin	Bass 24h	Bass 48h	Harr 24h	Harr 48h	Stir 24h	Stir 48h	Bau 24h	Bau 48h
MLOC_16969.1	-1.17402	-0.226538	-0.852239	-0.581149	52.4663	23.2523	27.8213	23.7784	40.3381	22.3443	40.9293	27.3584	26S protease regulatory subunit 7
MLOC_59071.1	0.753594	-0.748554	0.777495	0.346752	173.671	292.807	595.347	354.35	195.392	334.931	320.015	406.962	2-oxoglutarate (2OG) and Fe(II)-dependent oxygenase superfamily protein LENGTH=348
MLOC_53886.2	0.915491	1.56037	-0.0220387	0.629841	25.8106	48.6843	16.6663	49.1538	39.1884	38.5943	28.8237	44.6017	2-phosphoglycerate kinase-related protein
MLOC_55595.2	0.0471635	0.238882	0.272344	0.0309905	2517.97	2601.65	2193.05	2587.97	2163.64	2613.17	2655.43	2713.09	40S ribosomal protein S7, putative, expressed
MLOC_65717.1	-0.325829	0.0852973	0.369242	0.084536	170.916	136.364	120.971	128.339	104.467	134.937	118.069	125.194	50S ribosomal protein L17
MLOC_5129.1	0.0515336	0.143854	0.0971337	0.325679	4065.5	4213.35	3807.82	4207.08	3782.25	4045.67	3029.59	3796.84	60S ribosomal protein L35
MLOC_34860.1	-0.00717899	-0.157203	-0.574894	-0.99092	453.336	451.086	409.81	367.502	535.964	359.812	674.364	339.311	60S ribosomal protein L7
MLOC_32946.1	-0.580617	-0.17264	-0.455456	-0.407039	1824.16	1219.77	1548	1373.41	1719.99	1254.35	1631.38	1230.34	60S ribosomal protein L7a
MLOC_54280.3	0.581132	0.172706	-0.0928234	0.224207	8.53971	12.7756	11.5776	13.05	14.0714	13.1946	9.90857	11.5745	8-amino-7-oxononanoate synthase
MLOC_67953.3	-0.472516	0.0483778	0.151294	-0.0738015	12.7975	9.22324	14.0063	14.4839	8.85557	9.83469	13.7224	13.0381	ABC transporter ATP-binding protein, putative
MLOC_14193.2	-0.222327	-0.204472	-0.32981	-0.468922	57.9603	49.6825	59.2793	51.4459	68.0293	54.1269	70.1952	50.7163	Abhydrolase domain-containing protein 13
MLOC_77651.3	1.48555	1.34693	0.966696	0.994463	6.42271	17.9851	8.10876	20.6263	7.90152	15.4424	9.16448	18.2588	Acetyl-coenzyme A synthetase
MLOC_69370.3	1.37581	0.219858	0.681716	-0.409318	8.78024	22.786	14.8738	17.3223	16.1899	25.9694	20.4253	15.3798	Acid phosphatase/vanadium-dependent haloperoxidase related
MLOC_62839.1	0.606773	0.438753	0.38576	0.20639	8.79509	13.3936	8.82366	11.9599	10.9307	14.2815	11.5475	13.3235	Acyl CoA binding protein, expressed
MLOC_54711.3	5.42103	7.87347	1.68967	4.12213	4.46928	191.483	2.90617	681.51	75.5446	243.693	7.9148	137.824	Aldose reductase
MLOC_15340.2	0.522862	1.41611	0.85763	0.411859	6.4999	9.33907	3.01718	8.0518	7.91836	14.3485	5.58641	7.43215	Alpha/beta-hydrolase-like protein
MLOC_78802.1	0.538112	-0.209862	0.437636	0.237616	42.874	62.2561	48.8275	42.2173	52.8488	71.5775	42.0361	49.5623	alpha/beta-Hydrolases superfamily protein LENGTH=527
MLOC_67122.9	-0.0737025	0.300296	0.414654	0.634251	10.4719	9.95032	7.75191	9.54568	7.64053	10.1847	6.27264	9.73597	Alpha-1,2-glucosyltransferase
MLOC_63781.2	0.331874	0.75166	-0.0276805	0.671163	14.8059	18.6354	9.98802	16.8171	15.6268	15.3299	12.9278	20.5857	Alpha-amylase
MLOC_4986.2	-0.104451	-1.84474	-0.0432423	-0.783057	87.5056	81.3941	250.754	69.8116	123.32	119.678	122.605	71.2497	Amine oxidase
MLOC_56747.3	0.871058	-0.266745	0.68218	0.0900326	12.8799	23.5574	23.6619	19.6676	11.0444	17.7215	21.3856	22.7628	Ankyrin repeat family protein, putative, expressed
MLOC_64985.8	-0.524902	-0.392387	-0.424651	-0.63687	39.6813	27.5787	32.8694	25.0421	36.1307	26.918	36.3534	23.3791	AP-1 complex subunit gamma-1
MLOC_37776.4	-0.331389	-0.164516	0.00868434	0.124966	57.6612	45.8275	60.9453	54.3771	50.1438	50.4465	49.135	53.5808	AP-1 complex subunit mu
MLOC_15738.2	-0.451589	-0.0567279	-0.0908942	-0.0301305	152.891	111.8	136.019	130.775	144.611	135.781	123.583	121.029	AP-2 complex subunit beta-1, putative
MLOC_22808.1	1.67083	1.03362	0.546279	0.973875	684.116	2178.21	1157.65	2369.87	1236.8	1806.12	1008.75	1981.29	Aquaporin
MLOC_67569.2	1.51455	-0.284634	0.930155	0.527867	54.8085	156.594	180.828	148.451	89.7053	170.932	116.5	167.969	Arabinogalactan peptide 16
MLOC_12188.3	-0.46175	0.225996	-0.501525	-0.445932	240.643	174.732	138.045	161.455	239.864	169.43	214.609	157.546	Arf-GAP with GTPase, ANK repeat and PH domain-containing protein 1
MLOC_5591.3	-0.865933	-0.552507	-0.21066	-0.360476	143.129	78.5336	102.235	69.7073	100.956	87.2406	113.371	88.3057	Arginine--tRNA ligase
MLOC_66166.11	0.06562	0.496968	0.483288	0.0319823	7.89993	8.26755	4.84658	6.83971	5.54402	7.75012	14.961	15.2964	Asparaginase, putative
MLOC_18712.2	-0.492526	0.608416	-0.488271	-0.864624	22.1898	15.7721	12.1124	18.4664	16.1499	11.5129	25.6635	14.0941	ATP binding microtubule motor family protein
MLOC_21708.1	1.42961	0.857073	1.0802	1.15294	512.724	1381.14	904.517	1638.41	671.53	1419.84	696.988	1549.87	ATP synthase D chain, mitochondrial, putative
MLOC_59466.2	-1.23942	-0.855062	-0.376706	-0.771631	139.069	58.9019	115.156	63.6632	85.7523	66.0459	120.651	70.6717	Atp-dependent RNA helicase
MLOC_51932.2	-0.368299	0.0227555	-0.300798	0.323786	48.9459	37.9182	46.9437	47.69	41.4671	33.6631	39.5475	49.4981	Auxin response factor 30
MLOC_65332.2	0.754866	0.556766	0.338665	-0.179393	15.4494	26.0704	18.0026	26.4812	18.148	22.9497	23.8789	21.0868	Auxin responsive protein
MLOC_61925.4	0.445021	1.00774	0.148694	0.617003	3.67842	5.00756	2.41552	4.85701	5.12601	5.68252	4.26387	6.53943	Beta-1,3-galactosyltransferase-like protein
MLOC_66841.1	-1.23324	-1.49524	-0.815071	-1.73498	27.3103	11.6167	21.9192	7.7752	27.3106	15.5228	40.4914	12.1641	BHLH transcription factor
MLOC_56361.4	-0.797007	-0.820104	-0.456427	-0.239927	161.078	92.7072	142.451	80.6843	119.204	86.8744	130.749	110.717	Bifunctional purine biosynthesis protein purH
MLOC_19118.1	4.44775	1.50296	0.663417	1.94499	56.2427	1227.36	275.26	780.155	327.456	518.635	186.352	717.521	Bowman-Birk type trypsin inhibitor
MLOC_67076.1	5.78995	2.30306	1.75656	8.01295	0.421608	23.3269	3.8837	19.1661	2.40351	8.12128	0.0788241	20.3609	BURP domain-containing protein 11
MLOC_12902.1	-0.0396599	0.553972	0.191707	0.065751	47.4517	46.165	33.7054	49.4837	45.1577	51.5753	33.5378	35.1017	C20orf11-like protein
MLOC_21289.1	5.0079	5.7282	1.43489	4.68768	5.33414	171.63	3.79581	201.218	49.4526	133.701	5.29368	136.424	Calcium-binding EF-hand family protein LENGTH=564
MLOC_70059.2	0.155397	1.28284	0.476993	0.876427	4.48344	4.99333	2.36493	5.7543	2.4384	3.39387	2.61406	4.79895	Calmodulin-binding protein, putative, expressed
MLOC_14599.6	-0.0812846	0.303708	-0.172418	-0.266093	46.8964	44.3272	30.0119	37.0441	41.8104	37.1006	43.8284	36.4463	Casein kinase I-like
MLOC_8093.1	-0.195657	0.1547	0.0316757	-0.101453	77.1121	67.3324	68.0209	75.7202	73.9811	75.6234	82.7905	77.1686	Casein kinase I-like
MLOC_3963.3	1.29622	1.84602	0.947496	1.14993	15.1514	37.2095	9.05957	32.5697	21.295	41.0679	13.7103	30.4237	Choline/ethanolamine kinase
MLOC_4555.1	-1.03135	-1.02287	-0.531005	-0.650498	128.136	62.6908	123.317	60.6889	82.8491	57.3376	130.629	83.2186	Chromatin-remodeling protein 11
MLOC_58433.3	0.597711	-0.172391	-0.0996881	0.626841	14.0213	21.2186	15.4214	13.6845	20.7797	19.3924	12.0683	18.6356	Chromosome undetermined scaffold_159, whole genome shotgun sequence
MLOC_64408.1	2.81451	4.57194	0.999564	1.51217	9.6986	68.2278	5.11454	121.646	40.9669	81.9089	18.4115	52.5168	Cleavage and polyadenylation specificity factor subunit 5
MLOC_55960.2	0.0954671	0.331685	-0.0364388	0.33597	25.1761	26.8984	21.1766	26.6504	29.9302	29.1837	22.1731	27.9875	CLIP-associating protein
MLOC_62183.3	1.86194	0.661355	0.700995	1.17774	4.86937	17.7	8.77746	13.8821	8.78745	14.2851	4.76285	10.7746	Copine, putative
MLOC_67779.1	-0.93797	-0.147935	-0.357427	-0.397448	121.234	63.2802	77.2708	69.7401	95.8258	74.7973	99.5517	75.5796	Cullin-associated NEDD8-dissociated protein
MLOC_6803.3	7.54831	2.61812	1.78809	5.80923	0.492738	92.2324	16.6839	102.431	17.4727	60.3434	1.58336	88.7833	Cyclin B1
MLOC_59533.1	0.178787	-0.64056	-0.114025	-0.566783	1975.49	2236.12	2832.93	1817.22	2429.51	2244.88	2588.58	1747.6	Cytochrome b5
MLOC_37273.8	-0.582601	-0.168434	-0.125441	-0.234776	69.9107	46.6835	49.1009	43.6904	50.241	46.0571	51.4065	43.6861	Cytoskeleton-associated protein 5
MLOC_181.1	-0.711783	-0.218137	-0.676683	-0.699145	25.1551	15.3588	13.2853	11.4211	16.675	10.4319	18.5386	11.4186	DDB1-and CUL4-associated factor
MLOC_71794.3	-0.531947	-0.368731	-0.142378	-0.0396102	75.2962	52.0764	58.1468	45.0326	56.6563	51.332	56.8189	55.2801	DDT domain-containing protein
MLOC_34425.1	0.19287	-0.459801	0.362148	-0.801916	115.76	132.318	110.379	80.2551	192.994	248.063	111.318	63.8505	Dienelactone hydrolase endo-1,3,1,4-beta-D-glucanase
MLOC_57872.1	0.356083	0.525565	0.549486	0.0473305	34.4657	44.1143	26.9285	38.7635	34.129	49.9501	35.5781	36.7646	Dihydroxyacetone kinase family protein
MLOC_11546.3	1.11104	0.887913	0.32732	0.842338	8.74333	18.8857	10.5176	19.4627	16.1807	20.3017	11.7402	21.0496	D-lactate dehydrogenase 2, mitochondrial
MLOC_52203.1	-1.15174	-0.48301	-0.77003	-0.663411	44.7331	20.1335	32.091	22.9605	32.082	18.8131	36.7235	23.1866	DNA helicase
MLOC_15455.2	-0.0720596	0.0235989	-0.115611	0.166828	101.661	96.7077	82.1232	83.4776	98.2728	90.7049	104.536	117.351	Double-stranded RNA-binding protein 8
MLOC_7084.3	0.321997	0.185881	0.220162	0.538902	41.2701	51.5901	37.4438	42.5927	34.5783	40.279	37.0497	53.8282	Dual protein phosphatase 4
MLOC_36840.2	-0.867883	0.21719	-0.310446	-0.366704	43.9969	24.1081	35.1655	40.8787	50.4113	40.6513	50.827	39.419	E3 ubiquitin-protein ligase MARCH6
MLOC_55623.2	-0.195645	-0.174153	-0.217086	-0.137171	18.9867	16.5789	35.2254	31.2198	22.0689	18.9859	20.8916	18.9968	E3 ubiquitin-protein ligase ubr1
MLOC_4742.4	-0.125294	-0.407755	-0.519863	0.620025	8.07087	7.39951	9.28783	7.00113	9.28252	6.47398	4.1147	6.32389	Early-responsive to dehydration protein, putative, expressed
MLOC_12000.2	-0.324494	-0.572729	-0.328652	0.13778	58.7187	46.8915	62.0606	41.726	62.5543	49.8107	46.0921	50.711	EFR3-like protein
MLOC_67651.1	0.326718	0.674322	0.478132	0.351826	1309.78	1642.66	1140.71	1820.4	1345.33	1873.96	1420.9	1813.32	Elongation factor-like protein
MLOC_36479.4	-0.44913	-0.341266	-0.497087	-0.314135	82.4548	60.3968	72.586	57.2957	80.3751	56.9486	67.6597	54.4209	Embryo defective 2016 protein
MLOC_7607.1	1.64527	0.26647	0.736588	0.657428	21.8479	68.3415	22.7073	27.3137	41.4601	69.0821	37.8201	59.6525	Enoyl-(Acyl-carrier-protein) reductase II
MLOC_20645.2	0.88903	-0.0585374	0.682698	0.668116	29.7591	55.1118	41.9334	40.266	35.1818	56.4716	27.4318	43.589	Esterase/lipase/thioesterase family protein-like
MLOC_65935.3	0.37685	0.526498	0.352361	0.160708	31.9334	41.4657	22.8069	32.8517	27.9628	35.6986	36.0055	40.2482	Eukaryotic translation initiation factor 3 subunit 9, putative, expressed
MLOC_74504.1	-0.0398249	0.0804787	-0.446701	-0.27295	46.6768	45.406	37.6889	39.8511	54.7814	40.1941	47.1279	39.0042	F-box family protein
MLOC_59888.1	0.035501	0.534476	-0.268463	-0.436172	58.5354	59.9936	37.6776	54.5728	72.877	60.5027	83.5881	61.7793	F-box family protein, putative, expressed
MLOC_68174.2	-1.19241	-0.409473	-1.40769	-0.496219	15.8548	6.93759	10.3029	7.75705	12.2845	4.6302	10.3748	7.35531	F-box protein
MLOC_60056.5	-0.918894	-0.544852	-0.545188	-0.428922	103.6	54.7956	38.1919	26.1791	71.671	49.1163	68.5597	50.9273	F-box/RNI-like/FBD-like domains-containing protein LENGTH=444
MLOC_57282.1	-1.05359	-0.263433	-0.863854	-0.755992	129.384	62.333	72.2103	60.1586	110.972	60.977	107.992	63.9465	FCA protein
MLOC_70044.2	-0.210605	0.0483778	-0.0672419	0.134422	10.4536	9.03376	10.6155	10.9775	11.1033	10.5976	9.30732	10.2162	Filament-like plant protein
MLOC_38823.1	5.23591	0.496624	1.61172	6.00864	13.7014	516.334	389.491	549.536	89.3508	273.071	7.91594	509.665	GDSL esterase/lipase
MLOC_54331.2	0.137205	-0.308676	0.0876427	0.169093	44.7385	49.2021	42.2201	34.0877	39.5105	41.9851	38.0863	42.8224	Glucan endo-1,3-beta-glucosidase
MLOC_36820.1	0.936863	0.943872	0.196783	0.618125	286.559	548.578	203.828	392.101	359.217	411.713	258.475	396.728	Glutathione S-transferase 2
MLOC_70918.1	-0.484189	-0.256477	-0.080489	-1.02085	10.0212	7.16416	7.54033	6.31223	5.95443	5.63133	9.62118	4.74156	Glutathione-regulated potassium-efflux system protein
MLOC_15296.1	-1.68301	-1.04279	-0.639503	-0.954611	262.173	81.6488	180.438	87.5822	188.402	120.942	185.072	95.4933	Glyceraldehyde-3-phosphate dehydrogenase
MLOC_70581.2	-0.801477	-0.246735	-0.440189	-0.408243	78.9973	45.3256	52.5	44.2471	60.1789	44.3541	66.5818	50.1721	Growth-regulating factor
MLOC_37695.2	0.76094	1.11125	0.0713428	0.194884	53.3389	90.3877	43.0074	92.9099	82.6429	86.8325	64.981	74.3793	Heme-binding protein 2
MLOC_54094.1	0.87725	0.345936	0.497067	1.63502	127.74	234.642	209.433	266.185	145.64	205.548	110.273	342.499	Hexokinase-2
MLOC_57633.1	1.30998	1.71065	1.07375	1.1206	349.662	866.944	340.686	1115.09	328.622	691.719	346.32	753.03	High mobility group B2 protein
MLOC_60936.4	-0.487864	0.26085	-0.21705	-0.27099	25.9539	18.5072	14.4302	17.29	18.702	16.0897	22.5947	18.7254	Histone deacetylase
MLOC_70585.1	-1.33788	-0.927859	-0.71531	-0.720055	1753.03	693.5	1310.88	689.047	1296.86	789.883	1435.48	871.444	Histone deacetylase 2b
MLOC_37806.3	0.266763	0.604046	0.142068	0.757003	28.9222	34.7964	18.717	28.4494	31.6815	34.9601	26.3661	44.5581	Histone-lysine N-methyltransferase setd3
MLOC_5668.1	0.740672	-0.0730603	0.0531891	-0.205633	143.83	240.333	180.587	171.669	191.458	198.648	245.023	212.474	Homeobox-leucine zipper-like protein
MLOC_61454.3	-0.670985	-0.375028	-0.422536	-0.221444	128.424	80.6602	97.6339	75.2845	112.704	84.0895	110.351	94.6492	IQ domain-containing protein
MLOC_50960.1	0.51058	0.774414	0.778315	0.0571057	32.1698	45.8299	22.1191	37.8345	34.0916	58.4715	44.2013	45.986	Iron--sulfur cluster insertion protein erpA
MLOC_43486.2	0.852295	0.600759	0.691112	0.954103	37.05	66.8889	58.7993	89.1699	48.7455	78.701	40.3001	78.0763	Isocitrate dehydrogenase, putative
MLOC_65982.2	-0.105671	0.652077	-0.3347	0.260147	37.4055	34.7636	20.0756	31.5474	26.5576	21.0588	27.301	32.6957	JmjC domain-containing protein 5
MLOC_64351.2	2.49807	2.7877	0.469852	2.73894	90.3631	510.486	78.3835	541.26	311.107	430.873	67.4035	449.973	Katanin p60 ATPase-containing subunit A-like protein
MLOC_44066.1	0.354391	1.91143	-0.116321	0.665463	58.9314	75.3407	27.3616	102.929	87.4004	80.6301	52.1874	82.7733	Kinase family protein
MLOC_57944.6	1.3974	1.02901	1.06707	1.2319	2.95631	7.78773	3.67675	7.50289	4.11	8.61115	3.74338	8.7923	Kinase family protein
MLOC_70531.1	-0.902902	-0.635892	-0.727299	-1.45729	58.2889	31.1735	38.4083	24.7174	50.4152	30.4525	71.6631	26.0981	Kinase family protein
MLOC_61378.1	-0.0945868	-0.0848468	-0.0352357	0.182082	54.5452	51.0837	56.6603	53.4241	44.1228	43.0582	50.8346	57.6728	Kinesin-like protein
MLOC_77777.3	3.39994	3.27053	1.01724	2.68189	387.491	4090.2	493.261	4759.97	1646.23	3332.04	299.292	1920.55	Late embryogenesis abundant protein
MLOC_13246.1	-0.0391376	0.18421	-0.00619405	-0.0249419	41.2689	40.1644	28.5726	32.464	36.0225	35.8682	35.6277	35.017	Leucine carboxyl methyltransferase family protein-like
MLOC_10398.1	-0.583259	-0.0204062	0.134927	-0.00303873	31.1729	20.8065	20.3819	20.0956	23.415	25.7106	30.6168	30.5524	Lipid A export ATP-binding/permease protein MsbA
MLOC_54031.1	1.17403	-0.248673	0.125059	1.3821	459.702	1037.28	696.047	585.842	694.046	756.893	563.283	1468.18	Lipoxygenase
MLOC_55029.1	-0.402479	-1.71221	-0.100381	-0.667381	453.678	343.233	847.811	258.745	493.048	459.909	595.048	374.671	Lipoxygenase
MLOC_44001.3	-0.561362	-0.484932	-0.307078	-0.515055	117.335	79.5138	100.696	71.9502	104.289	84.2946	126.114	88.2504	LUC7 related protein LENGTH=404
MLOC_66033.2	-0.615289	-0.229156	-0.434097	-0.544729	33.892	22.1246	25.2386	21.5319	32.4834	24.0428	30.8266	21.1322	Lysine-specific demethylase 3A-B
MLOC_64750.5	-0.103866	0.0548619	-0.0338682	-0.266481	17.6382	16.413	12.1623	12.6337	16.361	15.9814	15.891	13.2109	Major facilitator superfamily transporter
MLOC_64502.1	4.60061	3.16712	1.2346	1.46884	5.35645	129.956	19.5762	175.843	55.9407	131.637	24.0426	66.5498	Malic enzyme
MLOC_68189.3	-0.989489	-0.150402	-0.748213	-0.458701	19.2786	9.70977	9.48282	8.54402	14.3456	8.54052	18.6691	13.5844	Myb family transcription factor-like
MLOC_61270.3	-1.93974	-2.07471	-0.943632	-1.75257	123.409	32.1682	141.897	33.6839	149.678	77.8209	161.762	48.0065	NAC domain protein
MLOC_63811.1	-0.96329	-0.520883	-0.338083	-0.731082	74.0283	37.9681	82.203	57.291	66.4551	52.5721	70.7793	42.6411	NADH dehydrogenase
MLOC_56254.3	3.07218	1.68388	1.59488	1.75931	6.15726	51.7852	15.8239	50.8408	23.256	70.2493	13.9638	47.2725	Ninja-family protein 3
MLOC_68802.2	-2.24658	-1.83531	-1.36828	-1.6936	352.056	74.1863	215.061	60.2668	177.254	68.66	239.185	73.9455	Nuclear transport factor 2 domain containing protein, expressed
MLOC_37324.2	-0.255971	-0.144426	-0.214853	-0.319542	198.895	166.559	193.363	174.943	206.099	177.582	175.913	140.963	Nucleotide/sugar transporter family protein LENGTH=353
MLOC_61122.1	0.495895	0.492562	0.0206637	0.309723	48.8387	68.8721	23.8892	33.6107	60.3835	61.2546	53.5513	66.3753	nudix hydrolase homolog 14 LENGTH=309
MLOC_58513.2	-0.0655771	0.309016	0.154164	-0.124977	65.5784	62.6643	49.9374	61.8656	54.8622	61.0494	58.7705	53.8937	Odr-4-like protein
MLOC_52303.5	0.436948	-0.127945	0.223529	0.302666	10.0495	13.6044	5.93377	5.43019	9.16952	10.7062	11.464	14.1399	O-fucosyltransferase family protein LENGTH=549
MLOC_70155.10	0.254282	0.252633	0.40103	0.345682	19.4267	23.1711	18.4382	21.9669	17.3199	22.87	17.4612	22.1889	Oxidation resistance protein
MLOC_55733.2	-0.464435	-0.900859	-0.193736	-0.18871	19.2925	13.9823	17.6975	9.47823	19.8806	17.3824	18.0892	15.8713	Oxysterol-binding protein
MLOC_61145.2	0.363141	-0.121887	0.140586	-0.331063	19.3978	24.9499	21.5328	19.7883	24.5081	27.0166	28.1915	22.4108	Pantothenate kinase family protein
MLOC_54389.1	-0.0626302	0.392466	-0.318089	-0.0785986	144.62	138.476	105.12	137.985	148.468	119.091	133.389	126.316	Peptidyl-prolyl cis-trans isomerase
MLOC_87.1	-0.599868	-2.3973	-1.38044	-1.63346	423.525	279.448	659.52	125.19	472.319	181.419	801.08	258.2	Peroxidase 16 protein
MLOC_18667.1	0.986473	0.907317	-0.0637982	0.592893	62.7907	124.409	51.7021	96.9701	90.6206	86.7005	69.1056	104.23	Peroxin Pex14
MLOC_70449.2	-0.415131	0.0807767	-0.368002	0.0150181	500.582	375.412	316.571	334.801	398.847	309.049	380.723	384.707	Pescadillo
MLOC_44316.2	-0.843663	-0.645251	-0.638615	-0.850376	35.2425	19.6381	33.5574	21.456	33.0842	21.251	32.9843	18.2944	PHD finger protein ALFIN-LIKE 3
MLOC_56433.1	-0.309811	-0.0289041	-0.539322	-0.564882	57.6603	46.5173	54.514	53.4327	54.3784	37.4175	62.8084	42.4592	PHD finger protein ALFIN-LIKE 9
MLOC_38681.2	-0.678659	0.724702	-0.330637	0.134985	28.9362	18.0778	15.3909	25.4343	24.2549	19.2871	19.7091	21.6422	PHD finger protein-like
MLOC_72861.1	0.673831	0.927478	0.601951	0.835432	31.8033	50.7359	33.8667	64.4128	34.3575	52.1467	34.1538	60.9437	phloem protein 2-A1 LENGTH=246
MLOC_51052.3	0.348511	0.724839	0.328093	0.308727	31.6431	40.2894	19.4504	32.146	32.2551	40.4916	26.3437	32.6297	Phosphatidylinositol-4-phosphate 5-kinase
MLOC_56464.2	0.842677	-0.0492707	0.272083	0.166837	16.361	29.3415	12.5154	12.0952	15.3753	18.5665	20.8199	23.3723	Phosphatidylinositol-4-phosphate 5-kinase 9
MLOC_10374.5	-0.376154	-0.733717	-0.204055	-0.38731	10.8513	8.36084	8.48786	5.10419	11.1674	9.69449	12.2457	9.36251	Phospholipid-transporting atpase, putative
MLOC_20738.1	0.378313	0.345732	-0.0956413	0.801907	113.33	147.308	111.226	141.346	147.874	138.389	104.628	182.409	Phosphopantothenoylcysteine decarboxylase
MLOC_69690.1	-0.468608	-0.505101	-0.0132654	-0.360874	340.965	246.402	322.558	227.278	297.227	294.506	324.532	252.711	Polyadenylate-binding protein 2
MLOC_62089.1	-1.12436	-0.291143	-0.910026	-1.28458	174.63	80.1034	96.7851	79.0981	134.728	71.6992	155.812	63.9593	Polypyrimidine tract-binding protein
MLOC_12220.1	0.437523	1.61578	0.378533	0.661828	28.0692	38.0135	37.5472	115.074	34.3987	44.7191	27.932	44.1909	Porphobilinogen deaminase
MLOC_38134.2	-0.105493	0.331983	-0.00673781	0.0111497	334.106	310.547	274.823	345.932	298.148	296.759	305.041	307.407	Programmed cell death protein, putative (Dna-binding apoptosis-related protein, putative)
MLOC_60540.2	-0.107332	0.376056	-0.260611	0.0570557	75.7444	70.3138	56.3437	73.1223	73.9348	61.7159	62.2739	64.786	Protein ABIL1
MLOC_56037.3	0.0512283	0.0750952	0.0816962	0.116911	65.5588	67.9286	60.0647	63.274	66.0916	69.9421	58.6868	63.6405	Protein containing DUF124
MLOC_65417.5	-0.0901048	-0.00913464	0.0732824	-0.224264	59.5905	55.9825	45.8661	45.5766	64.3367	67.6892	53.711	45.9783	Protein DEHYDRATION-INDUCED 19 homolog 3
MLOC_59092.8	-0.851836	-0.407707	-0.577887	-0.664396	55.3394	30.6624	34.5343	26.0327	37.5214	25.1373	42.5527	26.8488	Protein kinase
MLOC_69212.1	0.940458	0.216623	0.0366857	0.73957	107.57	206.441	156.229	181.54	153.845	157.807	96.0768	160.417	Protein kinase 1
MLOC_22145.2	1.3665	1.2663	0.230728	1.0032	63.6072	164.007	54.3926	130.838	95.2258	111.741	57.3342	114.923	Protein kinase 1
MLOC_63787.3	0.299832	-0.267926	0.3464	0.188468	41.7023	51.3356	46.9758	39.014	45.151	57.4043	47.6966	54.3529	Protein kinase 3
MLOC_12658.5	0.150694	0.0617054	-0.54159	-0.229972	19.1851	21.2975	16.5252	17.2473	26.6667	18.3204	22.6358	19.3005	Protein kinase, putative
MLOC_5307.7	-0.755964	-1.0632	-1.07803	-1.53688	38.7483	22.9448	29.6165	14.1735	49.9811	23.6748	54.0978	18.6437	Protein kinase, putative
MLOC_68705.4	0.970901	-0.157526	0.259876	-0.0498193	32.9178	64.5211	34.0306	30.5105	53.7227	64.3262	41.409	40.0035	Protein of unknown function (DUF789) LENGTH=337
MLOC_52057.3	0.846555	0.312701	0.841461	0.6955	10.1713	18.29	18.3875	22.8378	14.0371	25.1526	12.6316	20.4562	Protein of unknown function, DUF547 LENGTH=505
MLOC_13677.1	-1.05914	-0.326018	-0.773638	-0.939299	62.7171	30.099	32.2908	25.7595	41.5573	24.3086	36.9736	19.2812	Protein phosphatase 2C
MLOC_73139.1	1.01664	0.413947	0.956602	0.943135	15.2575	30.8688	19.2782	25.6848	23.0671	44.767	15.319	29.4538	Protein phosphatase 2c, putative
MLOC_22226.1	-0.100526	0.0792624	0.387474	-0.236018	26.9344	25.1215	32.4363	34.2682	19.9956	26.1563	33.3999	28.3593	Protein trichome birefringence-like 25
MLOC_14296.1	-0.356094	-0.395229	-0.261779	-0.486035	97.84	76.4401	70.9284	53.9317	66.3416	55.3328	96.1058	68.6181	Protein-protein interaction regulator family protein
MLOC_18973.4	-0.52003	-0.226922	-0.0505547	-0.51436	105.225	73.3792	81.216	69.3955	71.2707	68.8165	96.309	67.4263	Protein-tyrosine sulfotransferase
MLOC_44877.1	-1.02451	-0.876836	-0.761406	-0.559265	204.158	100.36	134.89	73.4555	165.891	97.8625	151.77	102.998	proton pump interactor 1 LENGTH=612
MLOC_61601.1	7.03079	3.28754	1.24047	7.2321	0.81179	106.15	11.5038	112.328	79.6931	188.295	1.14778	172.559	Pyrimidine 5'-nucleotidase
MLOC_62219.3	0.0987386	0.493598	-0.24211	0.401431	26.9445	28.8531	43.6387	61.4411	26.2403	22.1864	20.9611	27.6858	Receptor-like protein kinase
MLOC_27537.7	-0.404206	0.11735	-0.262894	-0.30864	31.4375	23.7558	20.2941	22.0139	23.8195	19.8515	30.3967	24.5424	Regulator of nonsense transcripts 3A
MLOC_12680.3	0.355079	0.901728	0.0494462	0.210375	44.9799	57.5318	33.9549	63.4381	52.2238	54.0447	52.3974	60.6233	Riboflavin kinase
MLOC_34508.1	-0.369773	-0.199357	-0.0341704	-0.414925	2449.46	1895.65	2423.1	2110.37	2105.08	2055.81	2169.87	1627.53	Ribosomal protein
MLOC_17719.1	0.536984	0.697243	0.714053	0.31745	1431.4	2076.87	1616.8	2621.48	1494.07	2450.88	1521.61	1896.11	Ribosomal protein S27
MLOC_55097.3	-0.230476	-0.0256228	0.0891767	-0.371788	12.7126	10.8357	1.32853	1.30515	6.98603	7.43148	12.8679	9.94466	RING finger and WD repeat domain-containing protein
MLOC_56995.11	2.37721	0.986977	0.511729	0.623363	1.29193	6.71198	3.33291	6.60592	3.12307	4.45274	2.65695	4.09293	RING/FYVE/PHD zinc finger superfamily protein LENGTH=259
MLOC_15337.5	0.706793	0.747799	-0.139464	0.666508	103.844	169.491	81.8137	137.384	141.94	128.861	85.24	135.295	RING/U-box superfamily protein LENGTH=212
MLOC_77326.1	-1.53825	-1.35812	-1.14509	-1.50465	96.7459	33.3098	52.4507	20.4605	69.3322	31.3494	83.2836	29.3504	RING/U-box superfamily protein LENGTH=666
MLOC_18525.4	-1.28458	-0.301503	-1.18299	-0.292234	341.119	140.026	181.925	147.616	284.128	125.141	242.977	198.424	RNA-binding protein
MLOC_72883.3	-0.0397303	0.0781559	-0.118542	0.0899308	50.0049	48.6466	37.5277	39.6167	47.1727	43.4516	43.5178	46.3168	RNA-binding protein
MLOC_18369.1	0.622821	0.658763	0.655239	0.221265	115.208	177.407	99.6401	157.305	118.631	186.829	125.956	146.834	RPM1-interacting protein 4 (RIN4) family protein LENGTH=73
MLOC_10482.5	-2.0598	-1.26211	-1.31212	-1.21093	72.9273	17.4915	40.2935	16.7997	37.6336	15.1562	53.2866	23.0193	rRNA biogenesis protein RRP5
MLOC_59966.3	-1.4187	-0.943196	-0.876007	-1.02771	120.526	45.0826	71.6749	37.2766	83.7883	45.654	88.3406	43.33	RXT3-like protein
MLOC_52781.1	-0.162476	-0.298425	0.117888	0.0259513	27.5724	24.6357	27.7569	22.5702	22.1726	24.0605	23.9268	24.3611	Sec14p-like phosphatidylinositol transfer family protein LENGTH=637
MLOC_79115.1	-0.825259	-0.346154	-0.158835	-0.168953	76.9027	43.4024	59.6012	46.887	55.627	49.8278	59.3396	52.7818	SEC22 vesicle trafficking protein-like protein B
MLOC_61712.1	-0.221028	0.557015	-0.229097	-0.539499	56.2335	48.2457	30.8131	45.3328	49.254	42.022	62.1722	42.7751	Sequence-specific DNA binding transcription factor
MLOC_56054.1	-0.603342	-0.719845	0.0853672	-0.24537	32.6553	21.4946	32.3779	19.6586	24.0794	25.5473	28.1883	23.7797	Serine palmitoyltransferase
MLOC_56122.1	-0.308787	-0.192289	0.0539912	0.0734332	174.858	141.166	171.481	150.083	143.848	149.334	140.364	147.694	Serine/threonine protein kinase, putative
MLOC_19019.4	-0.0594063	-0.84926	-0.460871	-0.000144504	13.0593	12.5324	16.6526	9.24334	19.5592	14.2107	12.5501	12.5488	Signal peptidase I, putative
MLOC_12729.2	2.13117	1.74721	0.771049	2.36984	5.55851	24.3503	8.48786	28.4944	6.30581	10.7609	3.23611	16.7269	Similarity to alpha galactosidase
MLOC_7409.1	-0.0189398	0.598479	0.519659	0.0785357	371.528	366.682	273.902	414.72	297.377	426.325	392.471	414.428	Small nuclear ribonucleoprotein-like protein
MLOC_36997.2	-0.577272	-0.272562	-0.211384	-0.297357	146.914	98.466	111.475	92.2841	105.146	90.8158	119.39	97.1528	Splicing factor 3B subunit, putative
MLOC_17069.1	-1.10881	-0.0702667	-1.20894	-1.07024	54.1701	25.1175	27.9762	26.6463	43.0297	18.6141	60.4356	28.7817	Splicing factor U2af large subunit A
MLOC_34539.4	-0.186502	0.608613	-0.322293	-0.499116	10.2349	8.99371	8.05651	12.2845	13.1342	10.5047	11.7549	8.31704	Squamosa promoter-binding-like protein 1
MLOC_62433.3	3.64021	0.784139	1.04462	3.15418	3.47675	43.3495	40.9674	70.5485	31.1123	64.1793	5.60798	49.9239	Subtilisin-like serine protease
MLOC_7043.1	0.942248	0.691574	0.884058	0.635142	335.317	644.318	215.024	347.273	178.381	329.214	419.064	650.844	Succinate dehydrogenase subunit 4
MLOC_54797.2	-0.324603	-0.46884	-0.498763	-0.652565	17.0035	13.5776	12.2634	8.86086	15.911	11.2604	15.1478	9.63622	Surfeit locus protein, putative
MLOC_55709.4	-0.241704	0.677734	0.298023	0.985642	8.19309	6.92928	6.11699	9.7849	6.25869	7.6948	4.89815	9.69929	Thiamin pyrophosphokinase 1
MLOC_81766.1	-0.707491	0.302466	-0.47607	-0.418793	43.2992	26.5158	23.3702	28.8213	34.0362	24.4698	38.5099	28.8074	THO complex subunit-like protein
MLOC_11971.1	-0.600088	-0.427351	-0.386051	-0.178165	106.231	70.0822	74.9655	55.7463	86.9845	66.5624	82.9049	73.2735	Transcription elongation factor SPT6
MLOC_36345.3	0.315967	-0.034932	-0.0887068	0.0915806	528.002	657.282	594.448	580.228	560.06	526.661	653.03	695.828	Transcription factor
MLOC_69727.2	0.502181	0.96879	0.10901	0.455258	19.7664	27.9962	13.7918	26.9933	29.7253	32.0584	22.6415	31.0422	Transcription factor viviparous 1
MLOC_72532.1	-0.240118	-0.949739	-0.59545	-0.401402	141.2	119.551	117.829	61.0029	132.056	87.3998	163.844	124.05	Trehalose-6-phosphate synthase
MLOC_67307.2	0.0267724	-0.160296	0.215779	0.718853	46.389	47.2579	45.0635	40.3247	38.2824	44.4585	38.7492	63.7763	Trypsin family protein LENGTH=579
MLOC_60513.1	2.60328	3.40931	0.59274	2.23465	8.62	52.381	8.46001	89.8828	21.2018	31.9746	11.6257	54.7164	Tyrosine aminotransferase, putative
MLOC_57406.1	-0.535705	-0.580103	-0.180558	-0.71701	399.724	275.738	359.063	240.183	350.955	309.669	491.364	298.925	Ubiquitin-conjugating enzyme E2 7
MLOC_15173.1	0.132165	0.396301	-0.250452	0.0659713	295.486	323.834	221.596	291.649	329.616	277.086	254.537	266.447	Ubiquitin-conjugating enzyme E2 N
MLOC_9934.1	0.333525	-0.0422749	0.225738	0.0501835	224.074	282.353	232.493	225.78	224.6	262.642	197.624	204.619	Ubiquitin-conjugating enzyme E2-like protein
MLOC_74792.1	1.4421	0.528603	0.463441	1.10003	401.55	1091.08	628.571	906.734	573.315	790.502	421.435	903.385	Ubiquitin-fold modifier 1, putative
MLOC_20377.3	-0.304451	-0.122037	-0.429605	-0.224751	34.43	27.8797	29.0436	26.6878	37.8992	28.1388	36.078	30.8734	Ubiquitin-like modifier-activating enzyme ATG7
MLOC_67041.1	0.159132	0.126988	0.151111	0.3188	27.1039	30.2646	23.8945	26.0931	30.0133	33.3275	24.6377	30.7304	UBX domain-containing protein
MLOC_69539.4	0.414863	-0.12209	-0.362904	-1.1264	115.6	154.114	166.443	152.937	242.898	188.877	381.957	174.958	Universal stress protein 23267
MLOC_51316.3	1.69012	1.97414	0.543733	1.40024	78.1407	252.147	71.1479	279.537	164.275	239.469	87.1029	229.904	Unknown protein
MLOC_65277.2	3.11538	2.08245	1.16848	1.82579	9.33632	80.9095	25.9972	110.105	32.8107	73.7501	16.8496	59.7323	Unknown protein
MLOC_65475.4	-0.624322	0.0932902	-0.465785	-0.756087	67.0089	43.4703	39.4854	42.123	60.0024	43.4464	65.9448	39.0459	Unknown protein
MLOC_74793.3	6.2896	6.53074	1.3789	5.10404	6.16947	482.622	7.33899	678.553	204.188	531.033	13.9567	480.014	Unknown protein
MLOC_64788.1	-1.08862	-0.567383	-1.04263	-1.07512	84.3765	39.6747	47.7507	32.2241	65.7679	31.9266	76.5681	36.3416	Unknown protein
MLOC_71823.1	0.779908	0.337884	0.740446	-0.0120349	10.6499	18.2861	10.1222	12.7934	11.4376	19.1088	12.3921	12.2891	unknown protein; BEST Arabidopsis thaliana protein match is: unknown protein . LENGTH=169
MLOC_74050.1	-0.230067	-0.2016	-0.451118	-0.51414	10.3832	8.85266	6.64267	5.77637	12.7318	9.31302	11.9148	8.34283	unknown protein; BEST Arabidopsis thaliana protein match is: unknown protein . LENGTH=169
MLOC_70611.2	2.10907	2.33217	0.646787	1.37338	4.38972	18.9378	3.37639	17.0022	5.09769	7.98134	6.31943	16.3722	unknown protein; BEST Arabidopsis thaliana protein match is: unknown protein . LENGTH=367
MLOC_2171.1	1.28016	1.81845	0.229582	1.10559	10.0276	24.3537	6.62788	23.3767	13.0344	15.2828	7.46047	16.0539	unknown protein; BEST Arabidopsis thaliana protein match is: unknown protein . LENGTH=421
MLOC_7930.2	1.55837	1.01294	1.26119	2.06617	11.4468	33.713	15.2476	30.77	13.0216	31.2118	7.5173	31.4806	unknown protein; BEST Arabidopsis thaliana protein match is: unknown protein . LENGTH=569
MLOC_53853.1	-1.05321	-0.768037	-0.745156	-1.3801	78.3009	37.7328	44.7544	26.2805	91.9275	54.8443	105.415	40.4996	unknown protein; BEST Arabidopsis thaliana protein match is: unknown protein . LENGTH=571
MLOC_33273.1	-0.549792	-0.226963	-0.375284	-0.613676	50.2259	34.3102	27.4176	23.4264	39.9111	30.7696	36.4563	23.8253	unknown protein; FUNCTIONS IN: molecular_function unknown; INVOLVED IN: biological_process unknown; LOCATED IN: cellular_component unknown; EXPRESSED IN: 24 plant structures; EXPRESSED DURING: 15 growth stages. LENGTH=251
MLOC_55254.2	0.63053	1.47386	0.557782	0.801361	4.21095	6.51911	9.561	26.5571	6.94907	10.2291	5.12769	8.93626	unknown protein; FUNCTIONS IN: molecular_function unknown; INVOLVED IN: biological_process unknown; LOCATED IN: chloroplast thylakoid membrane; EXPRESSED IN: 22 plant structures; EXPRESSED DURING: 13 growth stages; Has 25 Blast hits to 25 proteins in 12 s
MLOC_64860.1	-0.0829834	0.399615	0.0135085	-0.464234	192.259	181.512	163.032	215.065	254.836	257.233	246.448	178.64	unknown protein; FUNCTIONS IN: molecular_function unknown; INVOLVED IN: biological_process unknown; LOCATED IN: chloroplast; EXPRESSED IN: 23 plant structures; EXPRESSED DURING: 16 growth stages; Has 20 Blast hits to 20 proteins in 11 species: Archae - 0;
MLOC_36374.1	5.0234	6.10335	1.15179	4.15894	20.7148	673.713	13.0956	900.355	352.597	783.43	30.1516	538.613	unknown protein; FUNCTIONS IN: molecular_function unknown; INVOLVED IN: biological_process unknown; LOCATED IN: endoplasmic reticulum; EXPRESSED IN: 24 plant structures; EXPRESSED DURING: 13 growth stages; BEST Arabidopsis thaliana protein match is: unkno
MLOC_75309.1	0.57925	1.43216	-0.0424744	0.0356552	8.71297	13.0178	7.28439	19.657	15.7624	15.3051	18.701	19.1689	unknown protein; FUNCTIONS IN: molecular_function unknown; INVOLVED IN: biological_process unknown; LOCATED IN: mitochondrion, plastid; EXPRESSED IN: 7 plant structures; EXPRESSED DURING: C globular stage, F mature embryo stage, petal differentiation and
MLOC_6566.2	0.444757	0.464342	0.491487	0.482184	37.0595	50.441	37.1798	51.2966	41.7246	58.6603	38.4995	53.7783	unknown protein; FUNCTIONS IN: molecular_function unknown; INVOLVED IN: biological_process unknown; LOCATED IN: plasma membrane; EXPRESSED IN: 23 plant structures; EXPRESSED DURING: 15 growth stages; Has 30201 Blast hits to 17322 proteins in 780 species:
MLOC_59764.1	1.22901	1.68065	0.0756302	0.169832	18.7185	43.8772	9.98898	32.0218	31.5159	33.2121	24.9813	28.1022	unknown protein; FUNCTIONS IN: molecular_function unknown; INVOLVED IN: biological_process unknown; LOCATED IN: plastoglobule; EXPRESSED IN: 22 plant structures; EXPRESSED DURING: 13 growth stages; Has 96 Blast hits to 96 proteins in 44 species: Archae -
MLOC_52825.1	0.638668	0.127812	0.0415683	-0.162297	16.7467	26.0728	16.49	18.0176	18.5216	19.063	18.7511	16.756	unknown protein; Has 35333 Blast hits to 34131 proteins in 2444 species: Archae - 798; Bacteria - 22429; Metazoa - 974; Fungi - 991; Plants - 531; Viruses - 0; Other Eukaryotes - 9610 (source: NCBI BLink). LENGTH=453
MLOC_51956.1	-0.0480997	-0.556738	0.332688	-0.729818	173.69	167.995	170.753	116.084	181.267	228.28	343.905	207.368	unknown protein; Has 39 Blast hits to 39 proteins in 15 species: Archae - 0; Bacteria - 0; Metazoa - 0; Fungi - 0; Plants - 35; Viruses - 0; Other Eukaryotes - 4 (source: NCBI BLink). LENGTH=123
MLOC_7220.1	2.03782	1.50589	1.92363	1.42594	44.0167	180.744	76.7182	217.879	70.5472	267.639	84.3862	226.737	unknown protein; Has 55 Blast hits to 55 proteins in 15 species: Archae - 0; Bacteria - 0; Metazoa - 0; Fungi - 0; Plants - 55; Viruses - 0; Other Eukaryotes - 0 (source: NCBI BLink). LENGTH=71
MLOC_21220.1	0.458919	0.524527	0.59837	0.535785	14.0638	19.3309	20.5709	29.5904	14.9801	22.68	14.394	20.8674	Uroporphyrinogen decarboxylase
MLOC_53996.2	0.438924	0.733115	0.272961	1.07743	136.585	185.153	138.905	230.892	164.082	198.258	108.404	228.762	V-type proton ATPase 116 kDa subunit a isoform
MLOC_63030.1	1.57317	1.3031	1.08231	1.18668	49.5059	147.308	59.2731	146.261	65.5003	138.692	61.7996	140.673	V-type proton ATPase subunit F
MLOC_43759.1	4.60206	0.821213	0.859081	2.88354	199.974	4856.59	1536.92	2715.57	1058.35	1919.71	246.328	1817.8	Wali5 protein
MLOC_80476.1	2.47969	-0.960555	0.897794	0.676853	245.284	1368.14	880.456	452.43	431.384	803.761	307.617	491.772	Wali6 protein
MLOC_67697.1	-0.929488	-1.41453	-0.281816	-0.445558	77.0164	40.4371	92.9504	34.8688	69.312	57.013	77.0257	56.56	WD-repeat protein, putative
MLOC_77258.2	-0.242838	-0.138277	-0.394284	-0.67695	20.3489	17.1965	16.0515	14.5845	20.023	15.2349	21.4036	13.3877	WRKY transcription factor 21
MLOC_65519.1	-0.440513	-0.188447	-0.369066	-0.344741	77.5513	57.1454	54.9738	48.2423	68.2543	52.8482	71.6059	56.386	YbaK/prolyl-tRNA synthetase associated protein
MLOC_16321.3	-0.223988	0.0639747	-0.0335792	-0.110397	38.4701	32.9379	29.0026	30.3176	36.7733	35.9272	35.2192	32.6247	YTH domain family protein
MLOC_61919.1	-1.09079	-0.410207	-0.706117	-0.894474	40.5295	19.0287	14.2918	10.7548	23.2335	14.2414	35.9678	19.3486	Zinc finger protein CONSTANS-LIKE 11
