# Supplementary material for: Involvement of Alternative Splicing in Barley Seed Germination
Source: PLoS One. 2016 Mar 31;11(3):e0152824. doi: 10.1371/journal.pone.0152824 (PMC4816419; doi:10.1371/journal.pone.0152824)
Supplement: S13 Table — (XLSX) [file pone.0152824.s013.xlsx]

## Sheet: S13
S13 Table. The mRNA levels of commonly detected A5S transcripts at 24 h
Harr: harrington; Stir:STirling; Bau: Baudin. DEG were log2 ratios for 48 h over 24 h.
GeneID	DEG				RPKM								Readable descriptions
	Bass	Harr	Stir	Baudin	Bass 24h	Bass 48h	Harr 24h	Harr 48h	Stir 24h	Stir 48h	Bau 24h	Bau 48h
MLOC_5129.1	0.0515336	0.143854	0.0971337	0.325679	4065.5	4213.35	3807.82	4207.08	3782.25	4045.67	3029.59	3796.84	60S ribosomal protein L35
MLOC_13819.2	-0.326727	-0.483396	-0.268356	-0.284063	2795.66	2229.1	2457.53	1757.85	1994.29	1655.79	2628.06	2158.35	60S ribosomal protein L13
MLOC_7688.1	-0.0203793	0.182651	0.048701	0.33939	2518.86	2483.52	2372.51	2692.72	2543.72	2631.05	2106.44	2665.12	60S acidic ribosomal protein P0, putative, expressed
MLOC_34508.1	-0.369773	-0.199357	-0.0341704	-0.414925	2449.46	1895.65	2423.1	2110.37	2105.08	2055.81	2169.87	1627.53	Ribosomal protein
MLOC_59533.1	0.178787	-0.64056	-0.114025	-0.566783	1975.49	2236.12	2832.93	1817.22	2429.51	2244.88	2588.58	1747.6	Cytochrome b5
MLOC_55662.1	-0.602793	-0.17795	-0.147755	-0.193827	1546.22	1018.15	1507.97	1332.99	1302.16	1175.4	1293.96	1131.29	40S ribosomal protein SA
MLOC_63593.1	0.0825187	0.306812	0.397937	0.326956	1485.86	1573.32	1419.69	1756.12	1443.04	1901.37	1421.18	1782.68	40S ribosomal protein S9
MLOC_10457.2	-0.463608	-0.0755459	-0.257034	-0.972076	1311.98	951.412	1464.75	1390.02	1633.84	1367.21	1769.01	901.791	Triosephosphate isomerase
MLOC_36471.1	0.318907	0.219722	0.617031	0.00292425	1270.32	1584.58	1243.13	1447.63	1040.37	1595.63	1289.71	1292.33	50S ribosomal protein L14
MLOC_6549.1	0.470745	0.69164	0.642936	0.174343	1078.08	1494.03	1019.73	1646.99	783.117	1222.84	1129.63	1274.73	60S ribosomal protein L34
MLOC_69312.2	0.327231	0.532006	0.390808	0.253595	1064.36	1335.35	1108.64	1603.02	1229.03	1611.42	1137.87	1356.54	GF14 protein
MLOC_81876.1	-0.479224	-2.03201	-0.499658	-1.67946	905.054	649.253	1233.59	301.63	1138.78	805.429	1341.1	418.688	Cysteine proteinase
MLOC_68517.1	-0.150489	0.255544	-0.32956	-0.686118	766.45	690.529	519.336	619.976	1220.82	971.501	908.286	564.522	Glutathione peroxidase
MLOC_64063.2	-0.43244	-0.185439	-0.41363	-0.135115	587.307	435.198	461.65	405.966	485.017	364.118	501.953	457.076	Nuclear transport factor 2 (NTF2) family protein with RNA binding (RRM-RBD-RNP motifs) domain LENGTH=460
MLOC_7100.3	-1.31164	-0.565735	-0.77624	-0.906859	545.275	219.671	340.302	229.912	368.281	215.034	469.517	250.415	Peptidyl-prolyl cis-trans isomerase
MLOC_36345.3	0.315967	-0.034932	-0.0887068	0.0915806	528.002	657.282	594.448	580.228	560.06	526.661	653.03	695.828	Transcription factor
MLOC_5053.2	-1.32128	-0.524074	-1.0313	-0.771648	508.172	203.36	294.806	205.01	364.711	178.442	370.227	216.86	Far upstream element-binding protein
MLOC_54618.1	-0.697679	-0.444051	-0.379931	-0.521917	470.874	290.324	434.341	319.27	395.112	303.633	410.26	285.724	Eukaryotic translation initiation factor 3 subunit 2
MLOC_54031.1	1.17403	-0.248673	0.125059	1.3821	459.702	1037.28	696.047	585.842	694.046	756.893	563.283	1468.18	Lipoxygenase
MLOC_34860.1	-0.00717899	-0.157203	-0.574894	-0.99092	453.336	451.086	409.81	367.502	535.964	359.812	674.364	339.311	60S ribosomal protein L7
MLOC_59487.1	-1.01836	-1.86147	-0.177852	-0.265544	429.412	211.991	481.359	132.468	306.247	270.728	395.562	329.062	Stachyose synthase, putative
MLOC_17792.1	-0.279398	0.192265	0.100984	-0.176629	429.187	353.622	232.777	265.961	330.431	354.389	446.68	395.208	mRNA turnover protein 4
MLOC_74792.1	1.4421	0.528603	0.463441	1.10003	401.55	1091.08	628.571	906.734	573.315	790.502	421.435	903.385	Ubiquitin-fold modifier 1, putative
MLOC_57406.1	-0.535705	-0.580103	-0.180558	-0.71701	399.724	275.738	359.063	240.183	350.955	309.669	491.364	298.925	Ubiquitin-conjugating enzyme E2 7
MLOC_64920.3	-0.9206	-1.69036	0.261297	-2.43294	389.714	205.882	360.189	111.604	604.628	724.681	372.702	69.0198	Glutathione S-transferase
MLOC_60294.2	-0.773121	-0.378937	-0.767549	-0.814816	356.101	208.373	235.125	180.812	324.881	190.84	354.908	201.758	Far upstream element-binding protein
MLOC_18525.4	-1.28458	-0.301503	-1.18299	-0.292234	341.119	140.026	181.925	147.616	284.128	125.141	242.977	198.424	RNA-binding protein
MLOC_59149.1	2.1835	2.37151	0.961192	2.31378	296.271	1345.82	560.807	2902.08	711.101	1384.45	412.81	2052.42	Lectin
MLOC_62922.1	-1.17579	-0.842916	-0.724856	-0.674371	279.726	123.818	205.997	114.847	201.716	122.05	199.306	124.886	50S ribosomal protein L25
MLOC_56451.1	-5.06394	-5.14701	-3.23754	-4.42138	257.309	7.69234	198.274	5.59579	192.246	20.3826	294.238	13.7319	Siroheme synthase
MLOC_54468.1	0.259823	0.104836	-0.0506226	0.220925	255.006	305.326	234.1	251.745	262.835	253.772	301.269	351.123	Nucleolar GTP-binding protein 2, putative, expressed
MLOC_4418.3	-1.1227	-0.202662	-1.02115	-0.954289	231.585	106.351	147.883	128.503	179.211	88.3012	187.06	96.5409	Quaking-like protein, KH domain RNA binding protein
MLOC_35785.1	-0.0897442	0.694138	0.0825633	0.0824705	229.017	215.205	128.193	207.405	187.566	198.613	191.899	203.188	Malic enzyme
MLOC_10713.1	0.920792	0.317471	0.703097	0.701447	227.976	431.593	257.892	321.371	233.384	379.949	249.643	405.952	small ubiquitin-like modifier 1 LENGTH=100
MLOC_34526.1	0.37227	-0.636484	0.304283	0.531271	216.026	279.621	315.412	202.898	268.137	331.097	192.67	278.447	Aldehyde dehydrogenase
MLOC_7183.1	-0.731333	-0.233434	-0.242225	-0.0313597	203.765	122.737	172.598	146.813	176.683	149.375	172.089	168.388	Coatomer subunit beta
MLOC_15761.1	-0.174141	-0.797279	-1.11166	-0.616642	202.073	179.096	362.026	208.322	180.101	83.3436	191.291	124.757	Jasmonate-induced protein
MLOC_14078.1	0.171365	0.933422	0.544064	0.506201	195.986	220.705	167.154	319.23	219.287	319.737	205.738	292.211	FUNCTIONS IN: molecular_function unknown; INVOLVED IN: biological_process unknown; LOCATED IN: mitochondrion;
MLOC_64860.1	-0.0829834	0.399615	0.0135085	-0.464234	192.259	181.512	163.032	215.065	254.836	257.233	246.448	178.64	unknown protein; FUNCTIONS IN: molecular_function unknown; INVOLVED IN: biological_process unknown; LOCATED IN: chloroplast; EXPRESSED IN: 23 plant structures; EXPRESSED DURING: 16 growth stages; Has 20 Blast hits to 20 proteins in 11 species: Archae - 0;
MLOC_5191.1	-1.40062	-0.886384	-0.6748	-0.945746	187.284	70.9369	128.949	69.7574	146.715	91.9048	158.678	82.3795	Poly(RC)-binding protein, putative
MLOC_62089.1	-1.12436	-0.291143	-0.910026	-1.28458	174.63	80.1034	96.7851	79.0981	134.728	71.6992	155.812	63.9593	Polypyrimidine tract-binding protein
MLOC_59071.1	0.753594	-0.748554	0.777495	0.346752	173.671	292.807	595.347	354.35	195.392	334.931	320.015	406.962	2-oxoglutarate (2OG) and Fe(II)-dependent oxygenase superfamily protein LENGTH=348
MLOC_80730.1	-0.887513	-0.757141	-1.19164	-1.55596	167.437	90.5072	132.628	78.4718	167.781	73.4554	203.561	69.2314	Membrane-anchored ubiquitin-fold protein
MLOC_61082.1	2.20107	0.720104	0.961674	0.847999	166.092	763.723	382.962	630.854	303.541	591.166	328.459	591.226	Caffeoyl-CoA O-methyltransferase
MLOC_19548.2	0.200796	0.329012	0.453655	0.365537	165.966	190.75	162.998	204.751	152.554	208.923	152.205	196.095	GTPase obg
MLOC_56361.4	-0.797007	-0.820104	-0.456427	-0.239927	161.078	92.7072	142.451	80.6843	119.204	86.8744	130.749	110.717	Bifunctional purine biosynthesis protein purH
MLOC_15738.2	-0.451589	-0.0567279	-0.0908942	-0.0301305	152.891	111.8	136.019	130.775	144.611	135.781	123.583	121.029	AP-2 complex subunit beta-1, putative
MLOC_1826.2	-0.143335	-2.52834	0.467896	-1.7355	150.025	135.836	345.584	59.9028	108.479	150.036	149.363	44.8544	Peroxidase 52
MLOC_53953.3	-2.18357	-1.47621	-1.62349	-2.5477	142.469	31.3619	67.7046	24.3352	104.397	33.882	136.268	23.3054	N(alpha)-acetyltransferase 35, NatC auxiliary subunit
MLOC_79983.2	-0.188004	-0.0979826	-0.302502	-0.362297	136.544	119.861	117.227	109.53	160.648	130.26	135.545	105.444	Nodulin MtN21 /EamA-like transporter family protein
MLOC_67725.1	-0.453178	-3.20788	-0.430387	-1.07182	135.62	99.061	473.941	51.2929	113.135	83.9533	179.794	85.531	Beta-D-glucosidase
MLOC_66422.2	-1.09444	-0.627805	-0.502834	-0.492724	133.733	62.6293	102.143	66.1032	111.671	78.8085	100.221	71.2254	WD repeat-containing protein, putative
MLOC_57271.2	-0.755214	-0.661147	-0.512594	-0.680903	132.919	78.7493	84.2546	53.2805	95.6948	67.0783	116.27	72.526	Tubby-like protein
MLOC_44478.2	-4.67191	-5.52451	-3.20138	-5.66664	132.423	5.19491	72.4793	1.5746	100.313	10.9055	151.541	2.98334	2-oxoglutarate (2OG) and Fe(II)-dependent oxygenase superfamily protein LENGTH=349
MLOC_58279.3	-1.78614	-0.798157	-0.518586	-1.06903	131.916	38.2484	63.927	36.7634	71.8305	50.1417	125.683	59.9056	ATP-dependent RNA helicase, putative
MLOC_10594.1	-0.546664	-0.195727	-0.441835	-0.19769	129.6	88.7243	114.375	99.8649	114.549	84.3308	105.064	91.6102	RNA-binding protein with multiple splicing
MLOC_7890.1	-0.572077	-0.266064	0.142107	-0.9504	125.195	84.2124	97.0633	80.7164	290.962	321.082	168.446	87.1688	Beta-glucosidase
MLOC_61270.3	-1.93974	-2.07471	-0.943632	-1.75257	123.409	32.1682	141.897	33.6839	149.678	77.8209	161.762	48.0065	NAC domain protein
MLOC_23518.4	-2.60713	-1.97835	-1.30384	-2.4213	119.142	19.5542	81.1229	20.5873	70.6107	28.6007	109.256	20.3969	Sulfate transporter 4.1
MLOC_44001.3	-0.561362	-0.484932	-0.307078	-0.515055	117.335	79.5138	100.696	71.9502	104.289	84.2946	126.114	88.2504	LUC7 related protein LENGTH=404
MLOC_38196.6	-1.06308	0.0181255	-0.833746	-0.0657079	116.612	55.8114	57.3338	58.0586	97.9735	54.9701	73.3975	70.1296	Regulator of nonsense transcripts-like protein
MLOC_8169.1	3.048	1.90153	1.70017	2.94899	114.909	950.376	671.981	2510.58	366.947	1192.35	236.319	1824.87	Metallothionein
MLOC_77296.2	-1.82987	-1.23307	-1.10098	-1.30683	114.304	32.1527	64.2502	27.3327	65.3704	30.4756	85.092	34.3948	U3 small nucleolar RNA-associated protein, putative
MLOC_61197.1	0.327836	1.10404	0.465945	1.05159	113.836	142.879	84.7363	182.146	128.361	177.295	97.7443	202.606	Carboxymethylenebutenolidase-like protein
MLOC_55189.4	-0.714794	-0.101427	-0.448201	-0.548759	109.962	66.9992	70.2526	65.4832	80.1033	58.7122	88.5559	60.5376	Serine/threonine protein phosphatase 4 regulatory subunit
MLOC_65248.1	0.591758	-0.845574	-0.10334	0.101174	102.188	154.006	127.862	71.1538	114.288	106.388	101.93	109.335	alpha/beta-Hydrolases superfamily protein LENGTH=317
MLOC_73329.1	0.526281	0.398085	0.29768	0.137915	101.031	145.506	96.5278	127.2	110.796	136.186	115.886	127.511	Charged multivesicular body protein 3
MLOC_4657.1	-1.58359	-0.885224	-0.943668	-0.988584	97.7391	32.6107	56.5786	30.6318	66.3274	34.4842	74.3782	37.4845	Transcription factor, putative
MLOC_65207.4	-0.162272	-0.489816	-0.14007	-0.0125095	97.0136	86.693	132.562	94.3997	116.5	105.721	99.086	98.2306	Pantothenate kinase 4
MLOC_54875.3	-1.17188	-0.989407	-0.650354	-1.74018	95.4161	42.3497	65.7557	33.1202	61.956	39.4736	123.423	36.9444	Arginine/serine-rich splicing factor
MLOC_56486.1	0.928951	0.0848707	0.445168	0.169657	94.8553	180.594	157.836	167.399	131.525	179.068	139.573	156.99	Ubiquitin-fold modifier-conjugating enzyme
MLOC_62525.3	1.64512	1.22764	0.695558	1.43585	94.2206	294.698	114.502	268.146	184.252	298.398	77.4888	209.639	Caleosin, putative, expressed
MLOC_17018.1	0.205623	0.375844	0.556757	0.257809	86.3703	99.6009	70.4038	91.3559	72.5385	106.701	91.5886	109.509	Peptidyl-prolyl cis-trans isomerase
MLOC_73581.1	-0.679339	-0.423691	-0.112882	-0.306732	85.5284	53.4083	57.6511	42.9797	60.2223	55.6899	67.7096	54.7412	unknown protein; Has 70 Blast hits to 70 proteins in 25 species: Archae - 0; Bacteria - 0; Metazoa - 9; Fungi - 4; Plants - 47; Viruses - 0; Other Eukaryotes - 10 (source: NCBI BLink). LENGTH=194
MLOC_66335.1	-0.623707	-1.19619	-1.2603	-1.37957	80.1931	52.0454	72.9149	31.8219	76.1443	31.7869	102.095	39.2385	Cyclin dependent kinase inhibitor
MLOC_51316.3	1.69012	1.97414	0.543733	1.40024	78.1407	252.147	71.1479	279.537	164.275	239.469	87.1029	229.904	Unknown protein
MLOC_75626.1	0.617394	-2.24388	0.703245	-0.525608	76.9359	118.027	260.519	55.0002	100.437	163.527	142.503	98.9922	Serine carboxypeptidase 1
MLOC_59511.1	0.105025	0.173909	-0.0385806	-0.36816	76.605	82.3897	59.3871	66.9952	89.695	87.3282	78.6632	60.9459	BHLH transcription factor
MLOC_64083.1	-0.254813	-0.328804	-0.390726	0.210238	75.9574	63.6596	68.7778	54.7606	73.4592	56.0307	68.1608	78.8538	Cryptochrome 1b
MLOC_55341.3	-2.04747	-0.989994	-1.76635	-1.57228	75.4293	18.2469	39.6997	19.988	50.6829	14.8984	55.0282	18.5047	Retinoblastoma-related protein 1
MLOC_38886.2	-0.863107	-0.372567	-0.55699	-0.81721	73.7263	40.5323	52.4978	40.5496	56.1454	38.1631	61.7706	35.0572	Protein FRIGIDA, putative
MLOC_81952.2	0.140034	-0.217247	-0.192708	-0.742992	73.2717	80.7403	68.3027	58.7544	82.8097	72.4553	108.935	65.0885	Transcription elongation factor, putative, expressed
MLOC_12432.4	-1.42356	-0.918698	-0.731418	-1.29485	66.9184	24.9466	40.4158	21.3794	43.4683	26.1815	60.6257	24.7098	RNA polymerase II C-terminal domain phosphatase-like 2
MLOC_67837.1	-0.678324	-0.2931	-0.480689	-0.752504	64.0046	39.9959	37.1734	30.3389	48.4577	34.7265	57.0861	33.8847	GYF domain-containing protein
MLOC_10453.3	0.028256	-0.679125	-0.298588	-0.296837	62.6944	63.9344	95.7162	59.779	69.3303	56.3689	67.3531	54.8278	ABC transporter G family member
MLOC_14604.5	-1.95639	-2.35045	-1.82675	-2.34988	61.869	15.942	33.8498	6.63744	48.2776	13.6094	69.6096	13.6548	Kinase
MLOC_64592.5	-1.61019	-0.933143	-1.05662	-1.30774	60.6715	19.8733	36.8058	19.2758	36.8535	17.7176	52.939	21.3849	Emsy N Terminus (ENT) domain-containing protein LENGTH=429
MLOC_12176.3	-0.379207	0.382953	-0.470401	-0.622522	60.5181	46.5299	40.8187	53.228	58.201	42.0073	53.8096	34.9512	Chromosome 11 contig 1, DNA sequence.
MLOC_81297.1	-1.06437	-0.608826	-0.636793	-0.972435	55.8609	26.7117	39.8231	26.1132	44.4824	28.6084	49.264	25.1072	MATE efflux protein-like
MLOC_79155.1	-0.804103	0.281799	-0.367152	-0.0790187	54.9701	31.4824	25.567	31.0821	36.6872	28.444	34.7596	32.9069	Serine/threonine protein phosphatase 2A 55 kDa regulatory subunit B beta isoform
MLOC_55250.3	-0.380949	-0.618711	-0.438684	-0.632977	54.4879	41.843	46.2549	30.1236	48.1899	35.5549	56.4038	36.3717	unknown protein; BEST Arabidopsis thaliana protein match is: unknown protein . LENGTH=351
MLOC_60521.4	-1.14343	-0.772956	-1.06281	-0.82774	53.5958	24.2618	30.9052	18.0863	39.9521	19.1251	42.2056	23.7791	TRAF-like superfamily protein LENGTH=1055
MLOC_4508.2	0.0538861	-0.223069	0.126095	0.0753947	53.4955	55.5314	60.5319	51.8602	53.9468	58.8741	53.0246	55.8694	Protein SYS1
MLOC_72883.3	-0.0397303	0.0781559	-0.118542	0.0899308	50.0049	48.6466	37.5277	39.6167	47.1727	43.4516	43.5178	46.3168	RNA-binding protein
MLOC_53096.2	-0.103755	-0.237173	-0.672763	-0.738599	49.2366	45.8199	36.0814	30.6117	49.8349	31.2616	52.5178	31.4751	Serine/threonine-protein kinase WNK (With No Lysine)-related LENGTH=377
MLOC_59982.1	-1.14866	-1.04687	-0.783638	-0.687915	47.8821	21.597	37.883	18.336	40.2483	23.3802	34.4062	21.3577	Receptor-like kinase
MLOC_12388.2	-0.672684	-1.52455	-0.262641	-0.625081	47.831	30.0062	56.1258	19.5087	71.6934	59.7608	42.3801	27.4785	Multidrug resistance protein ABC transporter family
MLOC_60000.1	-0.991953	-1.78142	-0.126912	-1.54723	46.287	23.273	47.6637	13.8652	32.2026	29.4908	65.7799	22.5077	Xyloglucan endotransglucosylase/hydrolase 13
MLOC_13484.2	-0.396646	-0.500411	-0.255519	-0.239931	45.9765	34.9248	42.4247	29.9903	45.1613	37.831	44.8989	38.0197	Protein kinase 2
MLOC_4294.1	-1.94054	-0.853492	-1.09507	-0.982191	45.9089	11.9602	24.1348	13.3572	29.6378	13.8739	37.0891	18.7749	DNA-directed RNA polymerase
MLOC_61671.5	-1.21114	-0.378781	-0.94817	-0.929915	43.6345	18.847	27.4782	21.1331	37.4187	19.3937	38.8416	20.3875	WW domain-containing protein
MLOC_50473.1	0.369568	0.116619	0.406433	0.608716	42.7933	55.2874	43.2703	46.9133	36.961	48.9883	26.1943	39.9437	Kinesin-like protein
MLOC_80634.2	-1.40742	-1.11069	-0.387937	-1.51087	41.3461	15.5869	42.2346	19.5577	37.7016	28.8124	52.3268	18.3615	[Protein-PII] uridylyltransferase
MLOC_43149.1	-1.68238	-0.661391	-1.06187	-0.895859	40.9866	12.7701	23.8675	15.0906	28.0632	13.4425	32.4597	17.4447	WD-repeat protein Mip1
MLOC_61750.1	-0.203207	0.344818	0.422834	-0.0822112	40.474	35.1564	29.5684	37.5516	29.0662	38.9649	32.6106	30.8043	GDSL esterase/lipase
MLOC_53568.1	1.02836	0.35126	0.409544	0.915367	40.1705	81.9358	77.5508	98.9296	55.9412	74.3048	28.2762	53.3303	Hydroxymethylglutaryl-CoA synthase, putative, expressed
MLOC_52836.1	0.0738284	0.166214	0.137673	0.13893	38.8718	40.9128	31.7704	35.6499	43.4386	47.788	33.7357	37.146	UBX domain containing protein, expressed
MLOC_14017.2	0.155584	0.44622	0.158876	0.164152	37.071	41.2924	31.6747	43.1556	49.5225	55.2878	31.465	35.2567	unknown protein; BEST Arabidopsis thaliana protein match is: unknown protein . LENGTH=649
MLOC_74207.1	-0.158099	-0.265801	-0.351084	-0.489516	36.5944	32.7961	26.5231	22.0602	33.2128	26.0387	38.5567	27.4626	Chromodomain-helicase-DNA-binding protein 2
MLOC_78236.1	0.0522651	0.0366771	-0.308329	0.0451816	35.527	36.8376	30.6852	31.4753	39.1501	31.6167	34.8043	35.9115	Protein of unknown function (DUF1421) LENGTH=496
MLOC_37887.3	0.221905	1.27135	0.325027	0.431185	34.5497	40.2944	18.5838	44.859	32.1113	40.2255	30.0695	40.5439	UPF0061 protein ydiU
MLOC_7234.1	1.09154	1.14791	0.491547	0.645941	32.9474	70.2113	29.3676	65.0766	51.7156	72.7097	41.3067	64.635	unknown protein; LOCATED IN: plasma membrane; EXPRESSED IN: 22 plant structures; EXPRESSED DURING: 13 growth stages; BEST Arabidopsis thaliana protein match is: unknown protein . LENGTH=158
MLOC_7365.3	-0.774472	-2.0916	-0.812724	-1.75385	31.8035	18.5924	57.7073	13.5393	23.7425	13.5167	27.4029	8.12519	serine carboxypeptidase-like 35 LENGTH=480
MLOC_37715.5	-0.652023	0.0294835	-0.071927	-0.226802	31.6656	20.1516	19.5554	19.9592	20.7725	19.7623	21.1983	18.1146	Chromosome undetermined scaffold_34, whole genome shotgun sequence
MLOC_62074.3	-0.179419	0.711981	-0.195747	0.279047	31.0311	27.4022	17.2311	28.2255	47.3373	41.3312	22.7814	27.6427	Non-imprinted in Prader-Willi/Angelman syndrome region protein, putative
MLOC_59780.1	0.512136	0.39072	-0.258456	0.479983	30.5247	43.5331	30.5488	40.0509	42.15	35.2366	28.3877	39.5931	Cytosine-specific methyltransferase
MLOC_11735.1	-0.77599	-0.130123	-0.52605	-0.895212	28.5345	16.6638	19.0848	17.4388	17.7109	12.2994	30.4377	16.3654	ARP2/3 complex 34 kDa subunit
MLOC_73443.2	-0.714346	0.141991	-0.283872	-0.267343	26.518	16.1622	17.9703	19.829	22.2785	18.2992	18.899	15.7022	Polyphosphoinositide phosphatase
MLOC_59098.6	-1.55557	-0.831063	-0.953399	-1.13123	25.5335	8.68637	16.0011	8.99447	18.2789	9.43947	20.8391	9.51359	Nucleotidyltransferase family protein, putative, expressed
MLOC_55679.1	-0.364806	-0.196338	-0.259628	-0.505244	24.361	18.9181	20.4835	17.8772	18.0581	15.084	21.1818	14.9234	E3 ubiquitin-protein ligase BRE1-like protein
MLOC_68578.1	-1.13556	0.0825935	-0.944052	-0.626194	24.0537	10.9482	10.6967	11.327	15.6646	8.142	20.3047	13.1551	UPF0176 protein
MLOC_60762.1	-0.292494	-0.2633	-0.0289358	-0.204312	21.3856	17.4611	21.4169	17.8441	17.8779	17.5229	24.9251	21.6338	Protein of unknown function (DUF630 and DUF632) LENGTH=694
MLOC_20229.1	-0.0273216	0.00437064	-0.374847	0.124609	21.2237	20.8255	21.022	21.0857	23.3636	18.0177	20.2057	22.0285	RING finger domain-containing protein
MLOC_63764.1	0.460172	0.317468	0.268275	0.4424	19.8635	27.3263	19.8653	24.755	20.8909	25.1603	15.8007	21.471	Xenotropic and polytropic retrovirus receptor
MLOC_64195.14	-0.666462	-0.485266	-0.964336	-0.594618	19.3661	12.2016	15.9247	11.376	16.1079	8.25552	17.095	11.3206	Polycomb group protein EMBRYONIC FLOWER
MLOC_11412.2	-0.0328786	-1.73391	-0.0861209	-1.08316	17.8209	17.4194	26.6807	8.02117	21.6139	20.3614	33.4924	15.8082	MATE efflux family protein, expressed
MLOC_7881.1	1.99246	4.78534	0.826016	0.879394	17.5362	69.7792	1.73759	47.9159	61.4882	109.005	23.4492	43.1372	Dehydrogenase/reductase SDR family protein 7-like
MLOC_54352.1	3.38031	1.59814	1.23088	2.31318	17.0372	177.408	34.6111	104.786	57.4266	134.786	37.6033	186.879	Cytochrome P450 family protein, expressed
MLOC_5156.1	-1.44027	-1.80704	-1.74276	-1.54097	16.6099	6.12069	17.8323	5.09608	16.5332	4.94006	23.1721	7.96318	Calmodulin-binding protein, putative, expressed
MLOC_6161.1	0.753144	-0.0558927	0.00337408	0.679631	15.1735	25.5743	25.1407	24.1853	15.9273	15.9646	10.5909	16.9638	Lysine/histidine transporter
MLOC_19019.4	-0.0594063	-0.84926	-0.460871	-0.000144504	13.0593	12.5324	16.6526	9.24334	19.5592	14.2107	12.5501	12.5488	Signal peptidase I, putative
MLOC_60617.9	-0.164872	0.0667045	0.0492272	0.493618	12.8511	11.4633	16.7464	17.5389	9.11	9.42621	9.9475	14.0058	unknown protein; FUNCTIONS IN: molecular_function unknown; INVOLVED IN: biological_process unknown; LOCATED IN: endomembrane system; EXPRESSED IN: 21 plant structures; EXPRESSED DURING: 13 growth stages; Has 210 Blast hits to 148 proteins in 42 species: A
MLOC_4983.1	0.435378	0.041073	0.0602822	0.0718903	12.8109	17.3237	13.1855	13.5662	12.4874	13.0203	12.2859	12.9136	RPM1 interacting protein 4 transcript 2
MLOC_63920.1	0.314852	-0.0235322	0.262043	0.728585	12.3088	15.3107	21.4022	21.056	15.9688	19.1495	11.0215	18.2627	WD-40 repeat family protein LENGTH=613
MLOC_18895.10	-0.566474	-0.727582	0.0164344	0.102134	11.9181	8.04787	15.097	9.1173	11.923	12.0596	9.77939	10.4968	Aminotransferase family protein
MLOC_18137.3	-0.530933	0.131367	-0.536709	1.00024	11.4815	7.94643	7.35655	8.05785	12.773	8.80498	7.3417	14.6858	Poly(A) RNA polymerase-like protein
MLOC_52303.5	0.436948	-0.127945	0.223529	0.302666	10.0495	13.6044	5.93377	5.43019	9.16952	10.7062	11.464	14.1399	O-fucosyltransferase family protein LENGTH=549
MLOC_53856.6	-0.404609	0.627738	-0.401949	-0.589223	7.89071	5.96096	4.49376	6.94349	8.55416	6.47409	9.39925	6.24769	BTB/POZ domain-containing protein
MLOC_61005.5	-0.575327	-0.299545	-0.308635	-0.44942	7.14665	4.79636	5.24853	4.26447	9.34539	7.54552	8.16532	5.97977	Eukaryotic initiation factor 4A (ATP-dependent RNA helicase eIF4A)
MLOC_73911.1	3.82749	4.34769	1.9347	3.12165	6.72303	95.4453	9.19754	187.265	27.7819	106.21	6.91318	60.1711	Receptor expression-enhancing protein 3, related
MLOC_68648.2	1.04884	-1.42713	-0.0084341	0.195502	4.37572	9.05281	11.7258	4.36045	6.0748	6.03939	6.69003	7.6609	Unknown protein
