# Supplementary material for: Involvement of Alternative Splicing in Barley Seed Germination
Source: PLoS One. 2016 Mar 31;11(3):e0152824. doi: 10.1371/journal.pone.0152824 (PMC4816419; doi:10.1371/journal.pone.0152824)
Supplement: S14 Table — (XLSX) [file pone.0152824.s014.xlsx]

## Sheet: S14
S14 Table. The mRNA levels of commonly detected A5S transcripts at 48 h
Harr: harrington; Stir:STirling; Bau: Baudin. DEG were log2 ratios for 48 h over 24 h.
GeneID	DEG				RPKM								Readable descriptions
	Bass	Harr	Stir	Baudin	Bass 24h	Bass 48h	Harr 24h	Harr 48h	Stir 24h	Stir 48h	Bau 24h	Bau 48h
MLOC_73576.1	-0.0992671	-0.168246	-0.159109	-0.112623	4251.88	3969.16	4375.41	3893.78	4079.19	3653.23	3617.76	3346.08	60S ribosomal protein L17
MLOC_5129.1	0.0515336	0.143854	0.0971337	0.325679	4065.5	4213.35	3807.82	4207.08	3782.25	4045.67	3029.59	3796.84	60S ribosomal protein L35
MLOC_7688.1	-0.0203793	0.182651	0.048701	0.33939	2518.86	2483.52	2372.51	2692.72	2543.72	2631.05	2106.44	2665.12	60S acidic ribosomal protein P0, putative, expressed
MLOC_55595.2	0.0471635	0.238882	0.272344	0.0309905	2517.97	2601.65	2193.05	2587.97	2163.64	2613.17	2655.43	2713.09	40S ribosomal protein S7, putative, expressed
MLOC_36471.1	0.318907	0.219722	0.617031	0.00292425	1270.32	1584.58	1243.13	1447.63	1040.37	1595.63	1289.71	1292.33	50S ribosomal protein L14
MLOC_6549.1	0.470745	0.69164	0.642936	0.174343	1078.08	1494.03	1019.73	1646.99	783.117	1222.84	1129.63	1274.73	60S ribosomal protein L34
MLOC_69312.2	0.327231	0.532006	0.390808	0.253595	1064.36	1335.35	1108.64	1603.02	1229.03	1611.42	1137.87	1356.54	GF14 protein
MLOC_37708.1	-0.0821617	-0.405875	-0.462617	-0.245604	845.92	799.091	853.45	644.166	1172.7	850.994	1016.91	857.723	Bidirectional sugar transporter N3
MLOC_36345.3	0.315967	-0.034932	-0.0887068	0.0915806	528.002	657.282	594.448	580.228	560.06	526.661	653.03	695.828	Transcription factor
MLOC_5053.2	-1.32128	-0.524074	-1.0313	-0.771648	508.172	203.36	294.806	205.01	364.711	178.442	370.227	216.86	Far upstream element-binding protein
MLOC_54618.1	-0.697679	-0.444051	-0.379931	-0.521917	470.874	290.324	434.341	319.27	395.112	303.633	410.26	285.724	Eukaryotic translation initiation factor 3 subunit 2
MLOC_54031.1	1.17403	-0.248673	0.125059	1.3821	459.702	1037.28	696.047	585.842	694.046	756.893	563.283	1468.18	Lipoxygenase
MLOC_74792.1	1.4421	0.528603	0.463441	1.10003	401.55	1091.08	628.571	906.734	573.315	790.502	421.435	903.385	Ubiquitin-fold modifier 1, putative
MLOC_12901.2	-0.0106144	0.31408	0.220454	0.309229	372.651	369.919	278.484	346.216	281.387	327.844	334.02	413.866	ATP-dependent RNA helicase
MLOC_18525.4	-1.28458	-0.301503	-1.18299	-0.292234	341.119	140.026	181.925	147.616	284.128	125.141	242.977	198.424	RNA-binding protein
MLOC_64692.1	0.430327	-0.0186811	0.273511	0.43448	308.196	415.307	311.83	307.818	316.348	382.385	246.003	332.454	Transmembrane emp24 domain-containing protein 3
MLOC_59149.1	2.1835	2.37151	0.961192	2.31378	296.271	1345.82	560.807	2902.08	711.101	1384.45	412.81	2052.42	Lectin
MLOC_64258.1	0.0544941	0.198172	0.257156	0.0693835	290.622	301.81	242.388	278.078	260.146	310.905	261.246	274.117	Coatomer subunit delta
MLOC_12188.3	-0.46175	0.225996	-0.501525	-0.445932	240.643	174.732	138.045	161.455	239.864	169.43	214.609	157.546	Arf-GAP with GTPase, ANK repeat and PH domain-containing protein 1
MLOC_4418.3	-1.1227	-0.202662	-1.02115	-0.954289	231.585	106.351	147.883	128.503	179.211	88.3012	187.06	96.5409	Quaking-like protein, KH domain RNA binding protein
MLOC_35785.1	-0.0897442	0.694138	0.0825633	0.0824705	229.017	215.205	128.193	207.405	187.566	198.613	191.899	203.188	Malic enzyme
MLOC_10713.1	0.920792	0.317471	0.703097	0.701447	227.976	431.593	257.892	321.371	233.384	379.949	249.643	405.952	small ubiquitin-like modifier 1 LENGTH=100
MLOC_56091.2	-0.264066	-0.347486	-0.238977	-0.621409	215.209	179.213	199.025	156.424	193.361	163.844	222.689	144.756	RNA-binding protein
MLOC_15761.1	-0.174141	-0.797279	-1.11166	-0.616642	202.073	179.096	362.026	208.322	180.101	83.3436	191.291	124.757	Jasmonate-induced protein
MLOC_14078.1	0.171365	0.933422	0.544064	0.506201	195.986	220.705	167.154	319.23	219.287	319.737	205.738	292.211	FUNCTIONS IN: molecular_function unknown; INVOLVED IN: biological_process unknown; LOCATED IN: mitochondrion;
MLOC_76355.1	-1.56001	-1.10431	-0.918899	-1.21477	184.555	62.5914	134.376	62.5015	123.424	65.2804	134.339	57.8788	Protein arginine N-methyltransferase
MLOC_62089.1	-1.12436	-0.291143	-0.910026	-1.28458	174.63	80.1034	96.7851	79.0981	134.728	71.6992	155.812	63.9593	Polypyrimidine tract-binding protein
MLOC_80730.1	-0.887513	-0.757141	-1.19164	-1.55596	167.437	90.5072	132.628	78.4718	167.781	73.4554	203.561	69.2314	Membrane-anchored ubiquitin-fold protein
MLOC_61082.1	2.20107	0.720104	0.961674	0.847999	166.092	763.723	382.962	630.854	303.541	591.166	328.459	591.226	Caffeoyl-CoA O-methyltransferase
MLOC_1826.2	-0.143335	-2.52834	0.467896	-1.7355	150.025	135.836	345.584	59.9028	108.479	150.036	149.363	44.8544	Peroxidase 52
MLOC_53953.3	-2.18357	-1.47621	-1.62349	-2.5477	142.469	31.3619	67.7046	24.3352	104.397	33.882	136.268	23.3054	N(alpha)-acetyltransferase 35, NatC auxiliary subunit
MLOC_2513.2	0.701463	0.0597466	0.114172	0.562081	138.509	225.236	169.868	177.051	170.251	184.271	165.173	243.861	Fatty acid oxidation complex subunit alpha
MLOC_66422.2	-1.09444	-0.627805	-0.502834	-0.492724	133.733	62.6293	102.143	66.1032	111.671	78.8085	100.221	71.2254	WD repeat-containing protein, putative
MLOC_57271.2	-0.755214	-0.661147	-0.512594	-0.680903	132.919	78.7493	84.2546	53.2805	95.6948	67.0783	116.27	72.526	Tubby-like protein
MLOC_58279.3	-1.78614	-0.798157	-0.518586	-1.06903	131.916	38.2484	63.927	36.7634	71.8305	50.1417	125.683	59.9056	ATP-dependent RNA helicase, putative
MLOC_10594.1	-0.546664	-0.195727	-0.441835	-0.19769	129.6	88.7243	114.375	99.8649	114.549	84.3308	105.064	91.6102	RNA-binding protein with multiple splicing
MLOC_61270.3	-1.93974	-2.07471	-0.943632	-1.75257	123.409	32.1682	141.897	33.6839	149.678	77.8209	161.762	48.0065	NAC domain protein
MLOC_38196.6	-1.06308	0.0181255	-0.833746	-0.0657079	116.612	55.8114	57.3338	58.0586	97.9735	54.9701	73.3975	70.1296	Regulator of nonsense transcripts-like protein
MLOC_62716.1	0.405978	0.303685	0.316966	0.376734	116.098	153.828	91.9075	113.441	118.777	147.961	111.652	144.969	AP-4 complex subunit mu-1
MLOC_18369.1	0.622821	0.658763	0.655239	0.221265	115.208	177.407	99.6401	157.305	118.631	186.829	125.956	146.834	RPM1-interacting protein 4 (RIN4) family protein LENGTH=73
MLOC_8169.1	3.048	1.90153	1.70017	2.94899	114.909	950.376	671.981	2510.58	366.947	1192.35	236.319	1824.87	Metallothionein
MLOC_51591.2	2.29936	2.20715	1.17095	2.57878	108.797	535.544	137.577	635.281	238.935	537.985	99.7706	596.065	Annexin 2
MLOC_65248.1	0.591758	-0.845574	-0.10334	0.101174	102.188	154.006	127.862	71.1538	114.288	106.388	101.93	109.335	alpha/beta-Hydrolases superfamily protein LENGTH=317
MLOC_60511.3	-0.530191	-0.26466	-0.126257	-0.457987	101.291	70.1403	69.748	58.0579	72.3064	66.2475	84.4508	61.4803	Methionine--tRNA ligase
MLOC_4657.1	-1.58359	-0.885224	-0.943668	-0.988584	97.7391	32.6107	56.5786	30.6318	66.3274	34.4842	74.3782	37.4845	Transcription factor, putative
MLOC_54875.3	-1.17188	-0.989407	-0.650354	-1.74018	95.4161	42.3497	65.7557	33.1202	61.956	39.4736	123.423	36.9444	Arginine/serine-rich splicing factor
MLOC_56486.1	0.928951	0.0848707	0.445168	0.169657	94.8553	180.594	157.836	167.399	131.525	179.068	139.573	156.99	Ubiquitin-fold modifier-conjugating enzyme
MLOC_38832.1	-0.718376	-0.400303	-0.459681	-0.0191085	93.7276	56.9659	62.2466	47.1642	83.8504	60.9715	63.503	62.6674	YTH domain family protein
MLOC_64351.2	2.49807	2.7877	0.469852	2.73894	90.3631	510.486	78.3835	541.26	311.107	430.873	67.4035	449.973	Katanin p60 ATPase-containing subunit A-like protein
MLOC_17018.1	0.205623	0.375844	0.556757	0.257809	86.3703	99.6009	70.4038	91.3559	72.5385	106.701	91.5886	109.509	Peptidyl-prolyl cis-trans isomerase
MLOC_70262.1	2.81066	0.459059	0.507865	1.02558	81.0591	568.716	433.988	596.579	383.053	544.68	290.493	591.38	unknown protein; Has 40 Blast hits to 40 proteins in 15 species: Archae - 0; Bacteria - 0; Metazoa - 0; Fungi - 0; Plants - 40; Viruses - 0; Other Eukaryotes - 0 (source: NCBI BLink). LENGTH=65
MLOC_51316.3	1.69012	1.97414	0.543733	1.40024	78.1407	252.147	71.1479	279.537	164.275	239.469	87.1029	229.904	Unknown protein
MLOC_55341.3	-2.04747	-0.989994	-1.76635	-1.57228	75.4293	18.2469	39.6997	19.988	50.6829	14.8984	55.0282	18.5047	Retinoblastoma-related protein 1
MLOC_38886.2	-0.863107	-0.372567	-0.55699	-0.81721	73.7263	40.5323	52.4978	40.5496	56.1454	38.1631	61.7706	35.0572	Protein FRIGIDA, putative
MLOC_81952.2	0.140034	-0.217247	-0.192708	-0.742992	73.2717	80.7403	68.3027	58.7544	82.8097	72.4553	108.935	65.0885	Transcription elongation factor, putative, expressed
MLOC_55635.2	-0.625056	-0.704011	0.00126272	-0.114851	71.85	46.5871	74.8338	45.9377	53.2911	53.3378	61.4887	56.7834	Serine/threonine protein phosphatase 2A 55 kDa regulatory subunit B beta isoform
MLOC_67837.1	-0.678324	-0.2931	-0.480689	-0.752504	64.0046	39.9959	37.1734	30.3389	48.4577	34.7265	57.0861	33.8847	GYF domain-containing protein
MLOC_76365.1	-0.24747	0.197859	-0.108794	-0.0380094	61.1568	51.5168	40.8917	46.9026	59.3507	55.0397	56.9932	55.5112	Cullin-1, putative
MLOC_12176.3	-0.379207	0.382953	-0.470401	-0.622522	60.5181	46.5299	40.8187	53.228	58.201	42.0073	53.8096	34.9512	Chromosome 11 contig 1, DNA sequence.
MLOC_38676.1	3.3938	4.80134	0.833994	2.58717	57.9956	609.58	26.9586	751.701	200.893	358.114	79.5145	477.819	Glyoxalase/bleomycin resistance protein/dioxygenase
MLOC_16398.2	1.21988	0.365783	0.38264	0.701104	57.3349	133.549	90.1749	116.198	72.2792	94.2323	56.5125	91.8751	IQ-domain 17
MLOC_81297.1	-1.06437	-0.608826	-0.636793	-0.972435	55.8609	26.7117	39.8231	26.1132	44.4824	28.6084	49.264	25.1072	MATE efflux protein-like
MLOC_81215.1	-0.0564471	0.409088	-0.459182	-0.186881	55.6445	53.5094	46.2974	61.4758	69.6339	50.6516	60.932	53.529	Peptide methionine sulfoxide reductase msrB
MLOC_22316.1	-0.38547	-0.0229191	-0.511537	-0.457758	53.7692	41.1619	42.5309	41.8606	57.9441	40.6463	50.4464	36.7309	Peroxisomal biogenesis factor 2
MLOC_4508.2	0.0538861	-0.223069	0.126095	0.0753947	53.4955	55.5314	60.5319	51.8602	53.9468	58.8741	53.0246	55.8694	Protein SYS1
MLOC_72883.3	-0.0397303	0.0781559	-0.118542	0.0899308	50.0049	48.6466	37.5277	39.6167	47.1727	43.4516	43.5178	46.3168	RNA-binding protein
MLOC_76160.3	1.0983	0.340559	0.92798	1.74093	49.1975	105.333	72.5552	91.8728	39.013	74.2266	38.279	127.948	Xyloglucan endotransglucosylase/hydrolase 5
MLOC_1297.1	0.0649593	0.163599	0.342711	0.202556	46.4705	48.6108	38.6726	43.3163	39.4328	50.0062	43.4367	49.9841	AP-1 complex subunit gamma-1
MLOC_12089.1	0.00133921	0.421421	-0.160668	-0.0450155	44.4127	44.454	49.8711	66.7897	56.3749	50.4336	37.2893	36.1437	Protein of unknown function (DUF3317) LENGTH=56
MLOC_55832.1	0.774409	0.88548	0.635732	0.683412	43.2887	74.0449	35.1832	64.9968	55.5731	86.3453	49.1459	78.9251	ARF-GAP domain 13
MLOC_50473.1	0.369568	0.116619	0.406433	0.608716	42.7933	55.2874	43.2703	46.9133	36.961	48.9883	26.1943	39.9437	Kinesin-like protein
MLOC_43149.1	-1.68238	-0.661391	-1.06187	-0.895859	40.9866	12.7701	23.8675	15.0906	28.0632	13.4425	32.4597	17.4447	WD-repeat protein Mip1
MLOC_61750.1	-0.203207	0.344818	0.422834	-0.0822112	40.474	35.1564	29.5684	37.5516	29.0662	38.9649	32.6106	30.8043	GDSL esterase/lipase
MLOC_6950.3	4.65103	6.41571	1.28608	4.32463	38.8993	977.334	13.404	1144.33	409.911	999.628	19.3311	387.346	Late embryogenesis abundant protein
MLOC_64091.1	0.902226	0.522193	0.380372	0.843039	32.1005	59.9941	34.7088	49.8466	41.9589	54.617	31.0122	55.6305	Cytoplasmic FMR1-interacting protein 1
MLOC_62074.3	-0.179419	0.711981	-0.195747	0.279047	31.0311	27.4022	17.2311	28.2255	47.3373	41.3312	22.7814	27.6427	Non-imprinted in Prader-Willi/Angelman syndrome region protein, putative
MLOC_11735.1	-0.77599	-0.130123	-0.52605	-0.895212	28.5345	16.6638	19.0848	17.4388	17.7109	12.2994	30.4377	16.3654	ARP2/3 complex 34 kDa subunit
MLOC_72191.1	0.200675	0.0540915	-0.336001	0.0768965	28.0266	32.2091	22.9309	23.8069	25.4595	20.1699	22.1041	23.3142	Cytosolic Fe-S cluster assembly factor NUBP1 homolog
MLOC_19248.1	0.782901	1.1356	-0.0198398	0.636483	26.605	45.7763	21.3169	46.8354	43.9772	43.3766	25.2531	39.2568	unknown protein; FUNCTIONS IN: molecular_function unknown; INVOLVED IN: biological_process unknown; LOCATED IN: vacuole; EXPRESSED IN: 24 plant structures; EXPRESSED DURING: 15 growth stages; BEST Arabidopsis thaliana protein match is: unknown protein . L
MLOC_73443.2	-0.714346	0.141991	-0.283872	-0.267343	26.518	16.1622	17.9703	19.829	22.2785	18.2992	18.899	15.7022	Polyphosphoinositide phosphatase
MLOC_55679.1	-0.364806	-0.196338	-0.259628	-0.505244	24.361	18.9181	20.4835	17.8772	18.0581	15.084	21.1818	14.9234	E3 ubiquitin-protein ligase BRE1-like protein
MLOC_60762.1	-0.292494	-0.2633	-0.0289358	-0.204312	21.3856	17.4611	21.4169	17.8441	17.8779	17.5229	24.9251	21.6338	Protein of unknown function (DUF630 and DUF632) LENGTH=694
MLOC_20229.1	-0.0273216	0.00437064	-0.374847	0.124609	21.2237	20.8255	21.022	21.0857	23.3636	18.0177	20.2057	22.0285	RING finger domain-containing protein
MLOC_62259.1	4.66645	5.76176	1.23891	3.64936	20.4246	518.676	7.20561	390.962	180.85	426.842	25.3874	318.555	Protein of unknown function (DUF1264) LENGTH=241
MLOC_70628.2	2.43974	1.27539	1.16982	1.98458	20.2291	109.751	43.5238	105.356	43.7486	98.4273	27.0667	107.116	Cyclin-dependent kinase
MLOC_63764.1	0.460172	0.317468	0.268275	0.4424	19.8635	27.3263	19.8653	24.755	20.8909	25.1603	15.8007	21.471	Xenotropic and polytropic retrovirus receptor
MLOC_69727.2	0.502181	0.96879	0.10901	0.455258	19.7664	27.9962	13.7918	26.9933	29.7253	32.0584	22.6415	31.0422	Transcription factor viviparous 1
MLOC_61145.2	0.363141	-0.121887	0.140586	-0.331063	19.3978	24.9499	21.5328	19.7883	24.5081	27.0166	28.1915	22.4108	Pantothenate kinase family protein
MLOC_7881.1	1.99246	4.78534	0.826016	0.879394	17.5362	69.7792	1.73759	47.9159	61.4882	109.005	23.4492	43.1372	Dehydrogenase/reductase SDR family protein 7-like
MLOC_54352.1	3.38031	1.59814	1.23088	2.31318	17.0372	177.408	34.6111	104.786	57.4266	134.786	37.6033	186.879	Cytochrome P450 family protein, expressed
MLOC_70571.4	0.120557	0.547949	-0.0174792	-0.0158896	16.6553	18.1069	11.9157	17.4208	17.3937	17.1843	15.7226	15.5504	Actin-related protein 2/3 complex subunit 1B
MLOC_5156.1	-1.44027	-1.80704	-1.74276	-1.54097	16.6099	6.12069	17.8323	5.09608	16.5332	4.94006	23.1721	7.96318	Calmodulin-binding protein, putative, expressed
MLOC_13881.1	4.23177	6.32075	1.5888	3.43844	16.2134	304.622	5.70588	456.097	91.0853	273.983	22.1711	240.359	unknown protein; FUNCTIONS IN: molecular_function unknown; INVOLVED IN: biological_process unknown; LOCATED IN: mitochondrion; EXPRESSED IN: petal, leaf whorl, flower; EXPRESSED DURING: 4 anthesis, petal differentiation and expansion stage; Has 1807 Blast
MLOC_54247.1	0.332315	-0.251182	-0.0278744	-0.634435	14.6967	18.5036	14.7444	12.3884	19.8099	19.4308	16.5291	10.648	Zinc finger HIT domain-containing protein 1
MLOC_19019.4	-0.0594063	-0.84926	-0.460871	-0.000144504	13.0593	12.5324	16.6526	9.24334	19.5592	14.2107	12.5501	12.5488	Signal peptidase I, putative
MLOC_34842.2	2.15295	1.47359	1.11449	1.06354	12.9502	57.5944	15.5321	43.1345	28.3977	61.4864	26.5329	55.4553	NAD(P)-binding Rossmann-fold superfamily protein LENGTH=264
MLOC_63920.1	0.314852	-0.0235322	0.262043	0.728585	12.3088	15.3107	21.4022	21.056	15.9688	19.1495	11.0215	18.2627	WD-40 repeat family protein LENGTH=613
MLOC_13110.1	3.16257	3.08864	0.911136	2.48627	12.2777	109.937	18.6523	158.674	40.5038	76.1684	15.8713	88.9313	Heavy metal transport/detoxification superfamily protein LENGTH=152
MLOC_18895.10	-0.566474	-0.727582	0.0164344	0.102134	11.9181	8.04787	15.097	9.1173	11.923	12.0596	9.77939	10.4968	Aminotransferase family protein
MLOC_52303.5	0.436948	-0.127945	0.223529	0.302666	10.0495	13.6044	5.93377	5.43019	9.16952	10.7062	11.464	14.1399	O-fucosyltransferase family protein LENGTH=549
MLOC_11136.1	0.469067	0.0444198	0.729586	0.499886	9.68951	13.4123	13.9143	14.3494	10.5525	17.4978	6.79866	9.61401	Long-chain-fatty-acid CoA ligase, putative
MLOC_60821.6	1.76797	2.39844	0.985284	1.80752	8.11496	27.6376	7.81729	41.2152	12.5784	24.9015	8.80115	30.8074	unknown protein; Has 219 Blast hits to 202 proteins in 78 species: Archae - 0; Bacteria - 166; Metazoa - 0; Fungi - 0; Plants - 36; Viruses - 0; Other Eukaryotes - 17 (source: NCBI BLink). LENGTH=643
MLOC_73911.1	3.82749	4.34769	1.9347	3.12165	6.72303	95.4453	9.19754	187.265	27.7819	106.21	6.91318	60.1711	Receptor expression-enhancing protein 3, related
MLOC_15340.2	0.522862	1.41611	0.85763	0.411859	6.4999	9.33907	3.01718	8.0518	7.91836	14.3485	5.58641	7.43215	Alpha/beta-hydrolase-like protein
MLOC_57810.1	2.69825	1.02581	1.59608	2.87751	6.46953	41.9882	15.246	31.0425	11.5042	34.7795	5.02403	36.9207	Ribonucleoside hydrolase 1
MLOC_5393.5	1.16677	0.566845	0.439442	0.345523	4.48417	10.0674	5.20167	7.70513	5.99779	8.13348	6.24407	7.93378	Kinesin-related protein
MLOC_63588.1	4.00092	2.58429	1.43432	5.54832	2.88143	46.1322	10.5791	63.4447	9.45872	25.5626	1.79667	84.0772	Cyclopropane-fatty-acyl-phospholipid synthase
MLOC_57363.1	7.31869	7.96007	1.33402	5.97095	1.63928	261.696	1.79879	447.919	112.435	283.454	3.52932	221.374	Vicilin
