# Supplementary material for: Involvement of Alternative Splicing in Barley Seed Germination
Source: PLoS One. 2016 Mar 31;11(3):e0152824. doi: 10.1371/journal.pone.0152824 (PMC4816419; doi:10.1371/journal.pone.0152824)
Supplement: S15 Table — (XLSX) [file pone.0152824.s015.xlsx]

## Sheet: S15
S15 Table. The mRNA levels of commonly detected IR transcripts at 24 h
Harr: harrington; Stir:STirling; Bau: Baudin. DEG were log2 ratios for 48 h over 24 h.
GeneID	DEG				RPKM								Readable descriptions
	Bass	Harr	Stir	Baudin	Bass 24h	Bass 48h	Harr 24h	Harr 48h	Stir 24h	Stir 48h	Bau 24h	Bau 48h
MLOC_67266.1	-0.0830639	-0.0979823	-0.150725	0.0335445	4459.34	4209.84	4572.97	4272.7	4565.91	4112.97	3732.58	3820.38	40S ribosomal protein S3, putative, expressed
MLOC_73576.1	-0.0992671	-0.168246	-0.159109	-0.112623	4251.88	3969.16	4375.41	3893.78	4079.19	3653.23	3617.76	3346.08	60S ribosomal protein L17
MLOC_54834.1	-0.309649	-0.160023	-0.204405	0.174976	3476.93	2805.32	3221.77	2883.52	2928	2541.2	2608.17	2944.48	60S ribosomal protein L18a
MLOC_57344.1	0.152265	0.00318335	0.143241	0.0112284	3030.86	3368.23	2918.6	2925.04	2778.12	3068.11	2926.71	2949.58	60S ribosomal protein L18a
MLOC_11928.1	0.179429	0.399915	0.111696	0.241818	2820.7	3194.26	2787.28	3677.62	2968.96	3207.95	2840.93	3359.35	Eukaryotic translation initiation factor 5A-2, putative, expressed
MLOC_29951.1	0.0681116	0.239772	0.118893	0.191742	2715.82	2847.11	1979.6	2337.53	2322.68	2522.2	2439.31	2786.04	30S ribosomal protein S11
MLOC_17150.2	-0.243259	-0.351636	-0.194343	-0.0813637	2639.89	2230.27	2428.69	1903.35	2300.14	2010.26	2258.3	2134.47	60S ribosomal protein L7-2
MLOC_59533.1	0.178787	-0.64056	-0.114025	-0.566783	1975.49	2236.12	2832.93	1817.22	2429.51	2244.88	2588.58	1747.6	Cytochrome b5
MLOC_70585.1	-1.33788	-0.927859	-0.71531	-0.720055	1753.03	693.5	1310.88	689.047	1296.86	789.883	1435.48	871.444	Histone deacetylase 2b
MLOC_76000.8	0.552236	0.161936	0.506684	1.15544	1660.92	2435.51	2206.47	2468.57	2008.83	2854.11	1296.39	2887.74	5-methyltetrahydropteroyltriglutamate-homocysteine methyltransferase, putative, expressed
MLOC_67269.1	0.271811	0.0434817	-0.00313298	-0.278194	1620.24	1956.15	2204.15	2271.59	1906.88	1902.74	2119.6	1747.87	30S ribosomal protein S19
MLOC_19772.2	-0.0481897	0.808983	0.40272	0.330066	1378.52	1333.23	879.117	1540.19	965.149	1275.92	1179.31	1482.47	RAS-related GTP-binding nuclear protein 2 LENGTH=221
MLOC_37680.1	0.498218	0.365189	0.426568	-0.107378	1370.32	1935.54	1208.45	1556.54	1449.59	1948.29	1799.55	1670.47	Uncharacterised protein family SERF LENGTH=78
MLOC_10457.2	-0.463608	-0.0755459	-0.257034	-0.972076	1311.98	951.412	1464.75	1390.02	1633.84	1367.21	1769.01	901.791	Triosephosphate isomerase
MLOC_36471.1	0.318907	0.219722	0.617031	0.00292425	1270.32	1584.58	1243.13	1447.63	1040.37	1595.63	1289.71	1292.33	50S ribosomal protein L14
MLOC_18664.3	-2.60855	-1.66899	-1.97216	-2.32014	1264.47	207.328	708.879	222.924	861.434	219.555	1103.82	221.037	Heat shock protein 90
MLOC_6549.1	0.470745	0.69164	0.642936	0.174343	1078.08	1494.03	1019.73	1646.99	783.117	1222.84	1129.63	1274.73	60S ribosomal protein L34
MLOC_69312.2	0.327231	0.532006	0.390808	0.253595	1064.36	1335.35	1108.64	1603.02	1229.03	1611.42	1137.87	1356.54	GF14 protein
MLOC_60028.1	-0.0331165	-0.109644	0.447241	-0.234536	1006.26	983.427	981.261	909.45	701.668	956.675	950.331	807.741	60S ribosomal protein L44
MLOC_72585.1	-0.397858	-0.363172	0.0946163	-0.114926	993.174	753.804	971.906	755.612	1274.87	1361.28	1012.33	934.814	H/ACA ribonucleoprotein complex subunit 3-like protein
MLOC_65818.1	-0.0493462	-0.63558	0.0720505	-0.0175038	984.622	951.513	1121.64	721.981	941.905	990.14	909.209	898.245	40S ribosomal protein S7
MLOC_10400.1	0.420629	-0.290783	0.216363	0.0996907	968.46	1296.29	1376.13	1124.93	909.431	1056.58	1113.96	1193.66	Ribosomal protein L18
MLOC_75846.4	-0.450725	-0.18295	-0.285574	0.11483	922.702	675.118	808.492	712.201	848.946	696.488	727.865	788.167	H-ATPase
MLOC_67009.1	-0.102962	0.725502	-0.135472	0.198529	868.644	808.811	681.362	1126.62	969.293	882.417	1057.36	1213.35	Phosphoglycerate kinase
MLOC_60374.1	0.635902	-0.149714	-0.175747	-0.243232	857.441	1332.38	1292.66	1165.24	1397.21	1236.96	1396.18	1179.57	zinc finger (C2H2 type) family protein LENGTH=105
MLOC_37708.1	-0.0821617	-0.405875	-0.462617	-0.245604	845.92	799.091	853.45	644.166	1172.7	850.994	1016.91	857.723	Bidirectional sugar transporter N3
MLOC_68517.1	-0.150489	0.255544	-0.32956	-0.686118	766.45	690.529	519.336	619.976	1220.82	971.501	908.286	564.522	Glutathione peroxidase
MLOC_55542.1	-0.615385	-2.33753	-0.248883	-1.10271	724.639	473.012	855.533	169.266	641.783	540.091	970.427	451.871	Serine carboxypeptidase 1
MLOC_55999.1	-0.497774	-1.40117	0.272922	-0.322792	718.511	508.848	982.156	371.866	473.135	571.666	686.003	548.474	Heat shock 70 kDa protein C
MLOC_56784.2	-0.117736	0.0813801	-0.274012	-0.589634	648.617	597.787	462.665	489.514	615.42	508.963	719.843	478.344	unknown protein; Has 1719 Blast hits to 1091 proteins in 184 species: Archae - 5; Bacteria - 24; Metazoa - 559; Fungi - 169; Plants - 192; Viruses - 1; Other Eukaryotes - 769 (source: NCBI BLink). LENGTH=199
MLOC_5621.1	-2.44169	-2.06199	-2.05677	-2.88612	612.24	112.694	279.154	66.8535	449.122	107.948	703.505	95.1611	Glucan endo-1,3-beta-glucosidase 7
MLOC_18233.1	1.02432	1.02843	0.567394	0.790278	532.758	1083.63	651.652	1329.24	926.594	1373.07	659.994	1141.4	Glyceraldehyde-3-phosphate dehydrogenase
MLOC_36345.3	0.315967	-0.034932	-0.0887068	0.0915806	528.002	657.282	594.448	580.228	560.06	526.661	653.03	695.828	Transcription factor
MLOC_5053.2	-1.32128	-0.524074	-1.0313	-0.771648	508.172	203.36	294.806	205.01	364.711	178.442	370.227	216.86	Far upstream element-binding protein
MLOC_15242.1	-2.23277	-1.40217	-1.46349	-1.55332	464.777	98.881	255.816	96.7905	309.921	112.382	301.519	102.735	Chaperone DnaK
MLOC_54031.1	1.17403	-0.248673	0.125059	1.3821	459.702	1037.28	696.047	585.842	694.046	756.893	563.283	1468.18	Lipoxygenase
MLOC_63578.2	-1.65433	-1.18336	-1.52698	-1.54268	442.672	140.631	357.471	157.403	387.15	134.342	364.446	125.095	PPPDE peptidase domain-containing protein
MLOC_59487.1	-1.01836	-1.86147	-0.177852	-0.265544	429.412	211.991	481.359	132.468	306.247	270.728	395.562	329.062	Stachyose synthase, putative
MLOC_87.1	-0.599868	-2.3973	-1.38044	-1.63346	423.525	279.448	659.52	125.19	472.319	181.419	801.08	258.2	Peroxidase 16 protein
MLOC_70500.1	-1.86673	-1.82934	-0.898118	-1.51798	421.015	115.44	255.305	71.8409	203.84	109.378	286.755	100.128	Peptidyl-prolyl cis-trans isomerase
MLOC_37740.3	1.18995	1.23749	0.93448	0.447724	406.823	928.146	378.467	892.38	472.817	903.65	578.073	788.427	Beta-glucosidase
MLOC_57406.1	-0.535705	-0.580103	-0.180558	-0.71701	399.724	275.738	359.063	240.183	350.955	309.669	491.364	298.925	Ubiquitin-conjugating enzyme E2 7
MLOC_11634.2	2.73121	-1.65743	0.959033	-4.27573	389.967	2589.44	904.934	286.867	1998.87	3885.83	885.264	45.7036	Glutathione S-transferase
MLOC_64920.3	-0.9206	-1.69036	0.261297	-2.43294	389.714	205.882	360.189	111.604	604.628	724.681	372.702	69.0198	Glutathione S-transferase
MLOC_68101.1	2.12253	0.709524	0.895788	1.34386	377.592	1644.24	1011.3	1653.74	819.327	1524.46	505.097	1282.08	Glutathione transferase F5
MLOC_14013.1	-0.536566	-0.642266	0.0562791	-0.107489	370.047	255.114	406.036	260.149	402.338	418.343	322.632	299.468	Fructose-bisphosphate aldolase
MLOC_60294.2	-0.773121	-0.378937	-0.767549	-0.814816	356.101	208.373	235.125	180.812	324.881	190.84	354.908	201.758	Far upstream element-binding protein
MLOC_57633.1	1.30998	1.71065	1.07375	1.1206	349.662	866.944	340.686	1115.09	328.622	691.719	346.32	753.03	High mobility group B2 protein
MLOC_2075.1	-0.52423	-1.32247	0.135789	-0.154866	342.073	237.854	490.788	196.241	231.447	254.289	268.723	241.371	Calnexin
MLOC_18525.4	-1.28458	-0.301503	-1.18299	-0.292234	341.119	140.026	181.925	147.616	284.128	125.141	242.977	198.424	RNA-binding protein
MLOC_57764.2	-0.771474	-1.08352	-0.593164	-1.11231	308.688	180.835	284.925	134.45	285.635	189.344	277.097	128.172	WRKY transcription factor 33
MLOC_54626.1	-1.0591	-0.661267	-0.812104	-1.0079	305.683	146.707	160.463	101.465	203.83	116.091	230.346	114.544	unknown protein; FUNCTIONS IN: molecular_function unknown; INVOLVED IN: biological_process unknown; LOCATED IN: cellular_component unknown; EXPRESSED IN: 23 plant structures; EXPRESSED DURING: 13 growth stages; Has 64 Blast hits to 64 proteins in 28 speci
MLOC_79988.2	0.101123	-0.830304	0.0706047	-0.400966	305.186	327.345	409.52	230.318	396.602	416.495	344.066	260.578	glutamate-cysteine ligase LENGTH=522
MLOC_14236.4	0.0105105	-0.235631	-0.600507	-0.122246	304.126	306.35	365.706	310.599	411.556	271.43	293.131	269.316	Serine/arginine rich splicing factor, putative
MLOC_39632.1	-0.830526	-0.999458	-0.682978	-1.03757	296.437	166.694	297.4	148.756	254.881	158.76	331.775	161.624	B-box zinc finger protein
MLOC_36820.1	0.936863	0.943872	0.196783	0.618125	286.559	548.578	203.828	392.101	359.217	411.713	258.475	396.728	Glutathione S-transferase 2
MLOC_6885.1	-1.99056	-0.039085	-2.02067	-2.34015	272.056	68.4606	35.1323	34.1933	167.84	41.3631	207.279	40.9355	Chaperone protein dnaJ
MLOC_76894.1	-0.120034	0.210844	-0.0466075	-0.227224	265.366	244.181	197.561	228.65	337.231	326.511	214.345	183.11	Reticulon family protein
MLOC_22124.2	-0.357844	-0.992849	-0.139597	-0.687087	264.248	206.2	343.616	172.662	294.888	267.691	343.432	213.308	Monooxygenase FAD-binding protein
MLOC_34282.1	-0.772339	-0.53489	-0.440666	-0.842495	258.426	151.3	171.3	118.233	215.093	158.479	232.106	129.44	Alba DNA/RNA-binding protein
MLOC_56451.1	-5.06394	-5.14701	-3.23754	-4.42138	257.309	7.69234	198.274	5.59579	192.246	20.3826	294.238	13.7319	Siroheme synthase
MLOC_66787.1	-0.667676	-0.582875	-0.740578	-0.704472	254.675	160.323	211.892	141.466	261.522	156.521	245.893	150.896	PLAC8-like protein
MLOC_70693.3	-0.317551	-0.573796	-0.475109	-0.873198	250.971	201.387	230.449	154.826	263.523	189.582	316.13	172.587	Nucleolar and coiled-body phosphoprotein
MLOC_57578.2	0.0931853	-0.253872	0.253696	-0.346368	228.461	243.705	266.7	223.666	212.87	253.796	278.828	219.315	Ras-related protein Rab-8A
MLOC_68236.1	-1.17003	-0.428594	-1.07735	-1.13673	226.976	100.871	107.028	79.52	189.382	89.748	196.405	89.3229	Brix domain-containing protein 2
MLOC_12120.2	-0.730465	-1.1564	-0.768892	-1.30173	225.69	136.026	136.747	61.349	150.788	88.4928	204.253	82.853	Protein TIFY
MLOC_77595.1	0.622281	-0.358227	0.48475	0.290399	222.423	342.378	403.369	314.678	284.141	397.611	189.65	231.938	Inorganic pyrophosphatase
MLOC_34526.1	0.37227	-0.636484	0.304283	0.531271	216.026	279.621	315.412	202.898	268.137	331.097	192.67	278.447	Aldehyde dehydrogenase
MLOC_56091.2	-0.264066	-0.347486	-0.238977	-0.621409	215.209	179.213	199.025	156.424	193.361	163.844	222.689	144.756	RNA-binding protein
MLOC_10280.2	0.124889	-0.872392	-0.333075	-0.482552	206.776	225.474	273.678	149.494	266.357	211.446	288.879	206.754	Myb transcription factor
MLOC_65749.2	-0.0551669	0.049865	0.318808	-0.261465	202.56	194.961	230.026	238.116	199.742	249.138	252.641	210.764	Diphosphate/fructose-6-phosphate 1-phosphotransferase
MLOC_64782.2	0.052505	-1.98354	-0.338042	-0.731312	195.859	203.118	523.698	132.427	334.874	264.924	340.328	204.999	Beta-fructofuranosidase
MLOC_14393.3	-1.42111	-1.18004	-0.832366	-1.28299	193.263	72.1691	149.044	65.7791	143.695	80.7	183.725	75.5005	Loricrin-like
MLOC_71762.1	-2.54188	-1.58183	-1.44343	-2.35094	186.434	32.0142	87.229	29.1395	168.942	62.119	197.599	38.733	Similarity to zinc metalloproteinase
MLOC_62089.1	-1.12436	-0.291143	-0.910026	-1.28458	174.63	80.1034	96.7851	79.0981	134.728	71.6992	155.812	63.9593	Polypyrimidine tract-binding protein
MLOC_10919.1	-0.507119	-0.912061	-0.0403729	-1.01118	173.354	121.976	260.656	138.519	149.459	145.335	184.109	91.3437	Glucan endo-1,3-beta-glucosidase 4
MLOC_7311.1	-0.935034	-1.32967	-0.384991	-1.44458	173.121	90.5474	172.292	68.5481	136.091	104.216	208.103	76.457	F-box/LRR-repeat protein 2
MLOC_39185.1	-4.02341	-6.51604	-1.85839	-5.00408	172.752	10.6232	400.07	4.37131	172.853	47.67	233.653	7.28102	B12D protein
MLOC_22651.1	1.54029	-1.19593	0.742725	0.624865	169.659	493.458	544.918	237.86	450.509	753.852	321.682	496.054	Inositol oxygenase 1
MLOC_61082.1	2.20107	0.720104	0.961674	0.847999	166.092	763.723	382.962	630.854	303.541	591.166	328.459	591.226	Caffeoyl-CoA O-methyltransferase
MLOC_73160.1	-1.34726	-0.99619	-0.896514	-1.21552	165.529	65.059	109.68	54.9848	141.368	75.9406	136.323	58.7032	DNA-directed RNA polymerase
MLOC_12686.1	-0.848678	-0.743942	-0.937291	-0.91345	157.623	87.5268	143.599	85.7437	113.048	59.0351	145.901	77.4607	Auxin efflux carrier
MLOC_64588.1	-0.98929	-0.402729	-0.42994	-0.625994	150.603	75.8628	111.172	84.0936	97.5982	72.4464	124.101	80.4144	chromatin remodeling 1 LENGTH=764
MLOC_66031.1	-1.33072	-1.20396	-0.626358	-0.918147	149.436	59.4112	158.686	68.8828	101.33	65.6428	130.59	69.1065	60 kDa chaperonin
MLOC_44162.2	-0.424253	-0.327962	-0.349903	-0.734595	145.643	108.537	121.965	97.1649	128.789	101.052	170.796	102.646	Poly polymerase catalytic domain containing protein, expressed
MLOC_54389.1	-0.0626302	0.392466	-0.318089	-0.0785986	144.62	138.476	105.12	137.985	148.468	119.091	133.389	126.316	Peptidyl-prolyl cis-trans isomerase
MLOC_19814.1	-0.327966	-0.571949	-0.563488	-0.859543	142.44	113.476	116.332	78.2577	179.4	121.394	182.521	100.592	B-box zinc finger family protein
MLOC_63673.2	-0.366888	-0.0656574	-0.479724	-0.453695	141.949	110.075	96.6709	92.37	116.301	83.4014	151.116	110.34	U1 small nuclear ribonucleoprotein 70 kDa, putative
MLOC_59472.1	-0.0862955	-0.362705	0.120098	-0.150537	139.819	131.701	109.592	85.2299	117.586	127.794	130.722	117.769	ACT domain-containing protein, putative, expressed
MLOC_72726.2	-1.43318	-1.44447	-0.730314	-0.940291	137.38	50.8735	82.2737	30.2297	63.6883	38.3895	77.3767	40.3232	Nucleobase ascorbate transporter
MLOC_74713.2	-1.26547	-2.49756	-0.610833	-1.46594	137.122	57.0378	138.068	24.4484	85.5359	56.0105	193.491	70.0439	pfkB-like carbohydrate kinase family protein LENGTH=355
MLOC_57143.1	1.13337	-0.914956	0.592171	0.753233	136.676	299.827	497.279	263.737	155.095	233.808	115.495	194.674	Histone H2A
MLOC_79983.2	-0.188004	-0.0979826	-0.302502	-0.362297	136.544	119.861	117.227	109.53	160.648	130.26	135.545	105.444	Nodulin MtN21 /EamA-like transporter family protein
MLOC_7493.2	-1.20628	-1.78938	-0.454466	-1.30928	136.271	59.0577	148.101	42.8452	73.2784	53.4772	148.5	59.9229	RNA binding protein, putative
MLOC_67725.1	-0.453178	-3.20788	-0.430387	-1.07182	135.62	99.061	473.941	51.2929	113.135	83.9533	179.794	85.531	Beta-D-glucosidase
MLOC_57271.2	-0.755214	-0.661147	-0.512594	-0.680903	132.919	78.7493	84.2546	53.2805	95.6948	67.0783	116.27	72.526	Tubby-like protein
MLOC_36386.2	-1.12171	-1.59002	-0.83032	-1.97973	132.772	61.0152	154.168	51.2095	133.318	74.9788	159.452	40.427	Amino acid transporter-like protein
MLOC_58279.3	-1.78614	-0.798157	-0.518586	-1.06903	131.916	38.2484	63.927	36.7634	71.8305	50.1417	125.683	59.9056	ATP-dependent RNA helicase, putative
MLOC_10169.2	-0.748219	-0.14873	-0.698174	-0.960513	127.975	76.1882	76.8059	69.2823	119.815	73.8481	121.967	62.6755	Cyclin dependent kinase C
MLOC_78143.2	-1.65124	-0.355399	-0.488541	-1.70327	127.604	40.6247	73.5906	57.5223	81.8598	58.3452	107.98	33.1596	CTP synthase
MLOC_55828.2	-5.53026	-5.56171	-3.05086	-4.15374	126.454	2.73628	125.355	2.65401	122.525	14.7851	148.496	8.34283	Glucose-6-phosphate/phosphate translocator-related LENGTH=408
MLOC_7890.1	-0.572077	-0.266064	0.142107	-0.9504	125.195	84.2124	97.0633	80.7164	290.962	321.082	168.446	87.1688	Beta-glucosidase
MLOC_8121.1	-0.639353	-0.427642	-0.46658	-0.770158	124.661	80.0325	100.133	74.4465	111.352	80.583	136.306	79.9233	Glutamine-tRNA ligase
MLOC_61270.3	-1.93974	-2.07471	-0.943632	-1.75257	123.409	32.1682	141.897	33.6839	149.678	77.8209	161.762	48.0065	NAC domain protein
MLOC_59693.1	-0.777045	-0.638672	-0.619811	-0.50484	119.289	69.6121	73.1234	46.9674	111.933	72.841	89.0078	62.7272	Stress inducible protein coi6.1
MLOC_23518.4	-2.60713	-1.97835	-1.30384	-2.4213	119.142	19.5542	81.1229	20.5873	70.6107	28.6007	109.256	20.3969	Sulfate transporter 4.1
MLOC_44001.3	-0.561362	-0.484932	-0.307078	-0.515055	117.335	79.5138	100.696	71.9502	104.289	84.2946	126.114	88.2504	LUC7 related protein LENGTH=404
MLOC_67834.1	-0.78736	-0.840513	-0.850886	-0.772077	116.167	67.3074	93.3711	52.1426	94.1898	52.223	125.93	73.7412	basic helix-loop-helix (bHLH) DNA-binding superfamily protein LENGTH=359
MLOC_62716.1	0.405978	0.303685	0.316966	0.376734	116.098	153.828	91.9075	113.441	118.777	147.961	111.652	144.969	AP-4 complex subunit mu-1
MLOC_34425.1	0.19287	-0.459801	0.362148	-0.801916	115.76	132.318	110.379	80.2551	192.994	248.063	111.318	63.8505	Dienelactone hydrolase endo-1,3,1,4-beta-D-glucanase
MLOC_8169.1	3.048	1.90153	1.70017	2.94899	114.909	950.376	671.981	2510.58	366.947	1192.35	236.319	1824.87	Metallothionein
MLOC_61991.1	2.06238	1.65484	1.18492	1.86591	113.188	472.756	121.476	382.516	195.181	443.747	175.506	639.717	L-lactate dehydrogenase [cytochrome]
MLOC_51367.2	-0.703496	-0.940734	-1.08385	-0.869155	111.282	68.3363	123.064	64.1125	119.324	56.2935	100.096	54.7992	DNA-directed RNA polymerase subunit
MLOC_55189.4	-0.714794	-0.101427	-0.448201	-0.548759	109.962	66.9992	70.2526	65.4832	80.1033	58.7122	88.5559	60.5376	Serine/threonine protein phosphatase 4 regulatory subunit
MLOC_69212.1	0.940458	0.216623	0.0366857	0.73957	107.57	206.441	156.229	181.54	153.845	157.807	96.0768	160.417	Protein kinase 1
MLOC_13213.1	-1.3138	-0.662266	-0.4444	-1.24911	103.268	41.5405	48.5082	30.6516	64.9644	47.7417	96.5195	40.6065	Pectin lyase-like superfamily protein LENGTH=471
MLOC_73329.1	0.526281	0.398085	0.29768	0.137915	101.031	145.506	96.5278	127.2	110.796	136.186	115.886	127.511	Charged multivesicular body protein 3
MLOC_81057.1	-1.32936	-0.281923	-0.485778	-0.824376	99.1176	39.4433	57.7391	47.4901	77.3367	55.227	72.3858	40.8782	5'-AMP-activated protein kinase subunit gamma
MLOC_54943.2	0.777161	0.166253	0.954587	0.0407343	97.17	166.526	265.707	298.16	171.533	332.436	134.329	138.175	Microsomal glutathione S-transferase 3
MLOC_56925.1	-0.114752	-0.220996	0.187693	-0.423793	96.4275	89.0548	87.052	74.6883	82.9468	94.4715	100.81	75.15	Protein kinase superfamily protein LENGTH=361
MLOC_62525.3	1.64512	1.22764	0.695558	1.43585	94.2206	294.698	114.502	268.146	184.252	298.398	77.4888	209.639	Caleosin, putative, expressed
MLOC_68788.2	-0.614407	-0.583273	-0.281797	-0.96002	93.0293	60.7666	54.0665	36.0865	55.0703	45.299	91.8151	47.1975	TBP-associated factor 2 LENGTH=1390
MLOC_53136.1	-0.370382	-0.490042	-0.023587	-0.274657	91.5503	70.8213	77.9236	55.482	82.0022	80.6724	101.079	83.5567	Hydroxyproline-rich glycoprotein-like
MLOC_75464.1	-0.71898	-0.93838	-0.829034	-0.42232	91.5314	55.6078	120.06	62.6496	83.969	47.2667	92.6703	69.1528	Glucan endo-1,3-beta-glucosidase 7
MLOC_56418.3	-0.247045	-0.415624	-0.449009	-0.593708	91.4388	77.0482	84.9452	63.683	100.968	73.9638	100.794	66.7896	Beta-galactosidase
MLOC_12619.1	0.510213	0.0653011	0.0505621	0.277142	90.409	128.766	122.829	128.516	132.171	136.886	127.38	154.358	Leucine-rich repeat receptor-like protein kinase family protein LENGTH=1124
MLOC_64351.2	2.49807	2.7877	0.469852	2.73894	90.3631	510.486	78.3835	541.26	311.107	430.873	67.4035	449.973	Katanin p60 ATPase-containing subunit A-like protein
MLOC_69295.2	2.34344	0.959209	1.08754	1.73658	89.881	456.156	130.029	252.808	156.514	332.609	113.009	376.597	Ferritin
MLOC_62611.2	-1.84753	-1.15542	-1.2463	-1.47175	89.5652	24.8873	38.5016	17.2847	50.3229	21.2126	59.4298	21.4271	Peptidyl-prolyl cis-trans isomerase
MLOC_4986.2	-0.104451	-1.84474	-0.0432423	-0.783057	87.5056	81.3941	250.754	69.8116	123.32	119.678	122.605	71.2497	Amine oxidase
MLOC_61042.1	0.0107983	-0.806111	0.274044	-0.173709	86.1214	86.7684	91.0464	52.0714	57.5179	69.5502	95.6037	84.7585	Actin-depolymerizing factor 5
MLOC_64491.2	0.305518	0.689055	0.0205176	0.0720771	86.0321	106.324	112.106	180.74	110.756	112.343	118.529	124.601	Fatty acid hydroxylase superfamily LENGTH=632
MLOC_69202.1	0.588505	0.126531	-0.175866	-0.587712	85.16	128.054	108.659	118.619	173.499	153.587	137.165	91.2692	PLATZ transcription factor
MLOC_71136.2	-1.27938	-2.84219	0.567776	-2.92933	84.2152	34.6945	219.731	30.6412	194.904	288.893	149.097	19.5728	Cinnamyl alcohol dehydrogenase
MLOC_17197.3	-0.147202	0.0763741	0.365454	0.231751	82.3967	74.4042	96.1695	101.398	103.081	132.798	90.4572	106.22	Succinyl-CoA ligase [ADP-forming] subunit beta
MLOC_70659.2	-0.95073	-1.68749	-1.51418	-1.70022	80.4154	41.6046	76.8182	23.8495	77.782	27.2311	114.238	35.1555	MYB transcription factor
MLOC_64100.2	0.859135	0.123109	0.7712	0.258759	80.4151	145.869	126.961	138.27	84.9336	144.955	92.1335	110.233	Response regulator 5
MLOC_74437.1	1.39172	2.29922	0.748949	0.576057	78.838	206.864	64.264	316.303	116.485	195.761	68.7177	102.442	unknown protein; FUNCTIONS IN: molecular_function unknown; INVOLVED IN: biological_process unknown; LOCATED IN: mitochondrion; EXPRESSED IN: 22 plant structures; EXPRESSED DURING: 13 growth stages; Has 1807 Blast hits to 1807 proteins in 277 species: Arch
MLOC_55341.3	-2.04747	-0.989994	-1.76635	-1.57228	75.4293	18.2469	39.6997	19.988	50.6829	14.8984	55.0282	18.5047	Retinoblastoma-related protein 1
MLOC_62833.1	-0.181512	-0.979466	-0.0723459	-0.275144	74.8097	65.9656	160.306	81.3018	79.4619	75.5754	80.2814	66.342	Cationic amino acid transporter
MLOC_81952.2	0.140034	-0.217247	-0.192708	-0.742992	73.2717	80.7403	68.3027	58.7544	82.8097	72.4553	108.935	65.0885	Transcription elongation factor, putative, expressed
MLOC_15403.1	1.27763	0.492125	0.481145	1.22681	71.3632	173.013	95.4388	134.236	100.416	140.166	80.3363	188.026	Agmatine deiminase
MLOC_10915.1	-0.578739	-0.161749	-0.428931	-0.264589	70.6622	47.3118	51.4927	46.0314	62.0756	46.1105	61.0576	50.8266	cDNA clone:001-032-H02, full insert sequence
MLOC_36731.1	0.438135	0.367478	0.466555	0.295637	70.5809	95.6267	96.4367	124.413	72.6638	100.407	65.8033	80.7688	Rac-like GTP-binding protein 6
MLOC_60662.1	-0.507293	-0.629694	0.0118543	-0.411349	69.6829	49.0248	56.7529	36.6802	59.1873	59.6757	71.786	53.9773	UDP-glucose 4-epimerase, putative
MLOC_59549.3	0.0296033	-0.0866333	0.0338411	0.211045	68.6604	70.0838	49.659	46.7648	64.6517	66.1861	65.1752	75.442	Nucleobase-ascorbate transporter
MLOC_37545.1	-1.35701	-1.32594	-0.808312	-1.12981	67.9976	26.5456	52.8494	21.0811	40.2414	22.9799	53.8689	24.6168	Midasin
MLOC_65475.4	-0.624322	0.0932902	-0.465785	-0.756087	67.0089	43.4703	39.4854	42.123	60.0024	43.4464	65.9448	39.0459	Unknown protein
MLOC_51084.1	-0.783684	-0.353908	-0.304051	-0.284169	65.145	37.8416	54.3925	42.5601	44.3293	35.9056	47.4144	38.9374	Respiratory burst oxidase-like protein J
MLOC_64007.3	-1.64139	-1.33969	-1.18573	-0.757619	64.2992	20.611	55.467	21.9153	59.5316	26.1703	53.1862	31.4581	Protein TIME FOR COFFEE
MLOC_70482.1	0.81734	-0.334065	0.67542	-0.0694321	63.6927	112.236	137.98	109.459	69.3445	110.747	79.7771	76.0286	Nodulin MtN21 /EamA-like transporter family protein
MLOC_12176.3	-0.379207	0.382953	-0.470401	-0.622522	60.5181	46.5299	40.8187	53.228	58.201	42.0073	53.8096	34.9512	Chromosome 11 contig 1, DNA sequence.
MLOC_14267.2	0.356768	0.400484	0.22641	0.566481	57.2353	73.2929	43.8684	57.9041	62.6327	73.2753	51.3603	76.0598	Gamma-soluble nsf attachment protein, putative
MLOC_55887.1	-0.490499	-0.0792364	0.182829	0.411389	55.965	39.8347	38.729	36.6593	24.6004	27.924	33.9547	45.1585	interactor of constitutive active rops 1 LENGTH=344
MLOC_81297.1	-1.06437	-0.608826	-0.636793	-0.972435	55.8609	26.7117	39.8231	26.1132	44.4824	28.6084	49.264	25.1072	MATE efflux protein-like
MLOC_17069.1	-1.10881	-0.0702667	-1.20894	-1.07024	54.1701	25.1175	27.9762	26.6463	43.0297	18.6141	60.4356	28.7817	Splicing factor U2af large subunit A
MLOC_71053.1	0.815584	0.0957946	0.505959	-0.351265	53.9502	94.953	68.7229	73.441	49.6328	70.482	97.3354	76.3009	Phospholipase A2
MLOC_10832.5	-1.05316	-0.778473	-0.775303	-0.678442	52.8541	25.471	30.9837	18.063	38.3286	22.3941	41.5374	25.9542	THO complex subunit
MLOC_65057.18	-0.0381979	-0.12711	-0.0169234	-0.0410369	52.2918	50.9254	50.1753	45.9437	42.425	41.9303	52.1241	50.6623	Protein kinase superfamily protein LENGTH=400
MLOC_64394.1	0.384004	-0.00916326	-0.180066	0.0654531	50.2946	65.6324	44.4072	44.1261	55.2827	48.7959	55.1685	57.7291	Aspartic protease-like
MLOC_53096.2	-0.103755	-0.237173	-0.672763	-0.738599	49.2366	45.8199	36.0814	30.6117	49.8349	31.2616	52.5178	31.4751	Serine/threonine-protein kinase WNK (With No Lysine)-related LENGTH=377
MLOC_10404.1	0.84019	1.08635	0.765821	0.8003	48.8148	87.3925	39.0745	82.9691	56.1708	95.5093	45.3896	79.0442	Ubiquitin-conjugating enzyme E2 N
MLOC_60900.1	-0.0280137	0.186369	0.348824	0.272646	48.7629	47.8252	42.0442	47.8419	43.8856	55.8893	44.1347	53.3156	Eukaryotic translation initiation factor 3 subunit I
MLOC_59982.1	-1.14866	-1.04687	-0.783638	-0.687915	47.8821	21.597	37.883	18.336	40.2483	23.3802	34.4062	21.3577	Receptor-like kinase
MLOC_71112.1	0.2059	-0.14087	-0.204271	-0.0570027	47.3196	54.5787	52.6915	47.7898	59.3897	51.5489	53.822	51.7369	Lon protease homolog
MLOC_58861.2	-0.888567	0.144238	-0.841332	-0.46076	47.1212	25.4525	35.3377	39.0533	37.2686	20.8007	49.1451	35.709	GDSL esterase/lipase
MLOC_54487.1	-0.0440166	0.113358	-0.0202298	-1.01989	46.0603	44.6762	38.7533	41.9211	29.1757	28.7695	35.0917	17.3056	Thymidylate kinase
MLOC_52167.2	0.655863	0.210184	0.0784898	0.0485154	45.9934	72.4653	46.9732	54.3402	59.3153	62.6318	59.6954	61.737	NifU-like protein
MLOC_4879.2	-0.85057	-0.156799	-0.718939	-0.328092	44.6615	24.7677	28.3145	25.3985	38.7078	23.5167	37.0185	29.4885	NF-X1-type zinc finger protein NFXL1
MLOC_72809.2	-1.33648	-1.08387	-0.74077	-1.20285	44.1411	17.4793	25.8169	12.1794	26.1754	15.6639	33.1247	14.3899	Nuclear transcription factor Y subunit C-9
MLOC_72259.2	-1.50797	-2.34851	-0.72559	-2.17516	43.489	15.291	47.7065	9.36709	26.3624	15.9426	80.1538	17.7475	unknown protein; FUNCTIONS IN: molecular_function unknown; INVOLVED IN: N-terminal protein myristoylation; LOCATED IN: cellular_component unknown; BEST Arabidopsis thaliana protein match is: unknown protein . LENGTH=159
MLOC_80634.2	-1.40742	-1.11069	-0.387937	-1.51087	41.3461	15.5869	42.2346	19.5577	37.7016	28.8124	52.3268	18.3615	[Protein-PII] uridylyltransferase
MLOC_7084.3	0.321997	0.185881	0.220162	0.538902	41.2701	51.5901	37.4438	42.5927	34.5783	40.279	37.0497	53.8282	Dual protein phosphatase 4
MLOC_58487.1	-0.206587	-0.959986	-0.0750349	-0.578945	40.6759	35.2492	44.9192	23.0912	41.1322	39.0475	66.4432	44.4806	Glycosyl hydrolase family protein LENGTH=608
MLOC_74330.2	-0.460591	0.00492757	-0.572526	-1.00213	40.3429	29.3167	44.2587	44.4101	40.2333	27.0544	55.3383	27.6284	Cinnamoyl CoA reductase 2b
MLOC_64985.8	-0.524902	-0.392387	-0.424651	-0.63687	39.6813	27.5787	32.8694	25.0421	36.1307	26.918	36.3534	23.3791	AP-1 complex subunit gamma-1
MLOC_5307.7	-0.755964	-1.0632	-1.07803	-1.53688	38.7483	22.9448	29.6165	14.1735	49.9811	23.6748	54.0978	18.6437	Protein kinase, putative
MLOC_56373.3	0.998393	0.933542	0.22777	0.850784	37.7482	75.4124	51.4922	98.3479	63.7545	74.658	47.2677	85.2465	Diacylglycerol O-acyltransferase 1
MLOC_67738.3	-0.991907	-0.631632	-0.12193	-1.1433	34.8169	17.5064	22.2418	14.3558	24.8813	22.8649	41.0801	18.598	5' nucleotidase, deoxy (Pyrimidine), cytosolic type C protein domain containing protein-like protein
MLOC_75627.3	0.341601	0.587244	0.73514	-0.447166	34.3836	43.5696	24.7061	37.1178	27.1332	45.1648	44.9118	32.942	Methyltransferase-like protein
MLOC_66033.2	-0.615289	-0.229156	-0.434097	-0.544729	33.892	22.1246	25.2386	21.5319	32.4834	24.0428	30.8266	21.1322	Lysine-specific demethylase 3A-B
MLOC_44472.2	0.397272	-1.46342	0.0303759	-1.14326	33.4184	44.0125	59.1853	21.4626	62.2853	63.6106	60.4869	27.3845	UDP-Glycosyltransferase superfamily protein LENGTH=440
MLOC_68705.4	0.970901	-0.157526	0.259876	-0.0498193	32.9178	64.5211	34.0306	30.5105	53.7227	64.3262	41.409	40.0035	Protein of unknown function (DUF789) LENGTH=337
MLOC_56054.1	-0.603342	-0.719845	0.0853672	-0.24537	32.6553	21.4946	32.3779	19.6586	24.0794	25.5473	28.1883	23.7797	Serine palmitoyltransferase
MLOC_76406.1	-0.910345	-0.624048	-0.41039	-0.159476	32.0343	17.0441	22.4914	14.5935	26.5811	20.0002	24.1261	21.6014	Ubiquitin-specific protease family C19-related protein LENGTH=474
MLOC_64268.2	-0.115896	0.50893	0.187138	-0.421031	31.6574	29.2138	24.2873	34.5606	34.6006	39.3929	42.4463	31.7028	RING finger protein
MLOC_69107.4	-0.741237	-0.268256	-0.225539	-1.11528	31.6067	18.9079	21.3067	17.6914	21.4505	18.3461	38.6025	17.819	Protein kinase superfamily protein LENGTH=400
MLOC_18066.1	1.54569	0.348339	0.855917	0.0750542	29.621	86.4765	78.6632	100.146	93.3089	168.881	105.71	111.355	unknown protein; FUNCTIONS IN: molecular_function unknown; INVOLVED IN: biological_process unknown; LOCATED IN: endomembrane system; EXPRESSED IN: 23 plant structures; EXPRESSED DURING: 15 growth stages;
MLOC_53928.8	-1.07688	-0.967986	-0.921706	-1.27397	29.598	14.031	22.1561	11.3266	22.3543	11.8005	31.6731	13.0975	PHD finger protein
MLOC_55846.2	-0.341398	0.246813	-0.170759	-0.332754	28.3112	22.3453	21.3596	25.345	33.2938	29.5774	30.5793	24.2805	TSL-kinase interacting protein 1
MLOC_61702.1	-0.852182	-0.35515	-0.317623	-0.438209	28.2965	15.6747	28.923	22.6117	25.5667	20.5145	23.7268	17.5116	Non-imprinted in Prader-Willi/Angelman syndrome region protein, putative
MLOC_59150.3	-0.668437	-0.453443	-0.683362	-0.76395	27.7321	17.4487	17.0399	12.4442	23.1148	14.3939	27.4311	16.1537	Zn-finger, RanBP-type, containing protein
MLOC_66841.1	-1.23324	-1.49524	-0.815071	-1.73498	27.3103	11.6167	21.9192	7.7752	27.3106	15.5228	40.4914	12.1641	BHLH transcription factor
MLOC_53886.2	0.915491	1.56037	-0.0220387	0.629841	25.8106	48.6843	16.6663	49.1538	39.1884	38.5943	28.8237	44.6017	2-phosphoglycerate kinase-related protein
MLOC_6714.1	-0.742861	-1.29451	0.125212	-2.43718	25.6257	15.3127	29.8741	12.1789	20.3774	22.225	42.9851	7.93696	Unknown protein
MLOC_56069.1	-1.98156	-1.99317	-0.990258	-3.22406	24.4858	6.2002	31.7846	7.98382	22.2837	11.2173	47.0681	5.03718	methyl esterase 1 LENGTH=263
MLOC_36393.1	-0.570188	-0.116871	-0.28694	-0.142749	23.5291	15.8475	17.7908	16.4064	20.9753	17.1921	19.7346	17.8754	Type II DNA topoisomerase VI subunit B, putative
MLOC_63401.3	-0.97665	-0.704809	-0.842401	-0.724785	23.3323	11.8565	12.3651	7.58627	16.7176	9.32365	19.7146	11.929	Regulator of chromosome condensation (RCC1) family with FYVE zinc finger domain LENGTH=1006
MLOC_67213.1	1.28229	-2.42625	0.485945	-0.234051	20.7032	50.3552	126.501	23.5352	25.1566	35.2319	50.7872	43.1815	Proline dehydrogenase
MLOC_74856.1	2.24368	-0.857682	1.54726	0.711051	20.2861	96.0758	122.677	67.6981	115.321	337.039	35.8095	58.6199	Pathogen-related protein
MLOC_70155.10	0.254282	0.252633	0.40103	0.345682	19.4267	23.1711	18.4382	21.9669	17.3199	22.87	17.4612	22.1889	Oxidation resistance protein
MLOC_2924.1	1.43791	0.932529	0.4703	1.00819	19.3988	52.5568	18.8792	36.0332	37.1154	51.4196	23.0531	46.3686	Fumarylacetoacetate hydrolase domain-containing protein 1
MLOC_55569.4	-0.29698	0.3768	-0.724432	-0.121523	17.8597	14.537	23.2493	30.1883	38.5029	23.3033	28.7567	26.4336	SET and MYND domain containing 3
MLOC_5156.1	-1.44027	-1.80704	-1.74276	-1.54097	16.6099	6.12069	17.8323	5.09608	16.5332	4.94006	23.1721	7.96318	Calmodulin-binding protein, putative, expressed
MLOC_6076.4	0.0776894	-0.125894	-0.231893	-0.216341	16.4022	17.3097	16.7487	15.3491	20.8354	17.7417	18.4814	15.9078	protease-related LENGTH=709
MLOC_53494.2	-0.709105	0.110534	-0.258524	-0.146977	15.5821	9.53158	7.94124	8.57358	11.7441	9.81742	11.0573	9.98631	Dicer-like protein
MLOC_44871.1	-0.0666821	1.28089	-0.28694	0.112789	15.4243	14.7276	15.3234	37.2342	8.08845	6.62961	20.2706	21.9189	Pectinesterase
MLOC_58709.1	-0.74021	-0.345286	-0.370376	-0.62366	14.8071	8.86428	7.79097	6.13267	10.4123	8.05473	12.9613	8.4122	Calmodulin-binding transcription activator
MLOC_69935.2	0.399661	0.110887	0.431167	0.514079	14.5121	19.1444	16.4399	17.7533	17.8758	24.1024	15.1091	21.5771	Aldose 1-epimerase-like protein
MLOC_21220.1	0.458919	0.524527	0.59837	0.535785	14.0638	19.3309	20.5709	29.5904	14.9801	22.68	14.394	20.8674	Uroporphyrinogen decarboxylase
MLOC_19846.9	-0.724565	0.244775	-0.409797	-0.861363	13.6463	8.25848	8.64673	10.2456	12.511	9.41736	17.2634	9.50234	Histone-lysine N-methyltransferase setd3
MLOC_17635.5	0.85609	0.133625	0.152082	0.35189	13.502	24.4403	14.9786	16.4322	18.9964	21.1083	14.1509	18.0598	unknown protein; FUNCTIONS IN: molecular_function unknown; INVOLVED IN: biological_process unknown; LOCATED IN: chloroplast; Has 32 Blast hits to 32 proteins in 14 species: Archae - 0; Bacteria - 0; Metazoa - 0; Fungi - 0; Plants - 32; Viruses - 0; Other
MLOC_63693.4	0.0970982	0.471877	0.346932	-0.951177	13.2423	14.1643	8.68657	12.0475	8.82125	11.2193	17.0735	8.83057	unknown protein; FUNCTIONS IN: molecular_function unknown; INVOLVED IN: biological_process unknown; LOCATED IN: chloroplast thylakoid membrane, chloroplast; EXPRESSED IN: 21 plant structures; EXPRESSED DURING: 13 growth stages; Has 120 Blast hits to 120 p
MLOC_6403.2	-1.80102	-2.67409	-2.04775	-3.28924	13.2423	3.80017	5.34654	0.837707	9.80551	2.37157	38.1936	3.90689	Ethylene-responsive transcription factor
MLOC_37534.8	-0.287864	-0.511923	0.142181	-0.485466	12.8136	10.4958	12.4729	8.74711	11.0475	12.1918	13.176	9.41119	LIM domain-containing protein, putative, expressed
MLOC_53028.1	-0.484718	0.519269	-0.464938	-0.131283	12.5051	8.93662	9.36822	13.4268	13.0453	9.45134	11.455	10.4586	Pseudouridine synthase family protein LENGTH=472
MLOC_67164.1	0.370117	0.00183524	0.535062	-0.546113	12.3824	16.0038	10.8698	10.8837	9.58631	13.8906	12.9095	8.84124	ParB domain protein nuclease
MLOC_81154.10	-0.781113	-0.93392	0.0493986	0.0517763	11.112	6.46629	9.3575	4.89804	6.36135	6.58294	7.22286	7.48679	Pseudo-response regulator
MLOC_30193.1	-0.105395	-0.475473	-0.40415	-0.9804	9.41344	8.75027	11.6926	8.40968	13.2741	10.031	12.4069	6.28831	Kinase family protein
MLOC_69176.4	0.72729	-0.520988	-0.299409	0.116103	9.11862	15.0961	16.0823	11.2076	9.59682	7.79824	9.61542	10.4212	DNA binding protein
MLOC_2499.3	-1.33849	0.127449	-1.50023	-0.686321	8.27645	3.2728	3.57295	3.90295	7.88874	2.78864	5.77685	3.58995	aluminum-activated, malate transporter 12 LENGTH=560
MLOC_66020.1	-0.180436	0.215835	-0.503232	-0.314623	8.08692	7.13619	4.39464	5.10383	7.91542	5.58452	6.16744	4.959	Encodes protein with unknown function whose expression is repressed by inoculation with Agrobacterium tumerifaciens. LENGTH=431
MLOC_67548.1	0.626283	1.14195	-0.0763729	0.769097	7.31064	11.2846	8.52019	18.8023	9.58631	9.09203	8.77781	14.9592	Protein of unknown function, DUF547 LENGTH=629
MLOC_68776.2	1.9451	1.19381	0.179466	1.20945	5.58411	21.5024	5.28212	12.0832	10.6402	12.0497	6.39829	14.796	VQ motif family protein
MLOC_5546.1	0.0453832	1.129	0.314035	0.971286	4.78476	4.93767	2.94103	6.43222	4.29311	5.3371	3.15301	6.18176	unknown protein; BEST Arabidopsis thaliana protein match is: unknown protein . LENGTH=571
MLOC_52096.4	0.62503	0.985326	0.0405832	0.704425	4.78002	7.37195	4.23793	8.39008	6.91562	7.11292	4.3151	7.03144	Methyltransferase type 12
MLOC_60806.5	-1.18881	-0.0997208	-0.981272	-1.30757	3.73852	1.63995	2.59175	2.41865	3.78397	1.91671	3.56349	1.43965	ABC transporter ATP-binding protein
MLOC_14694.14	-0.204558	0.785343	-0.10022	0.79845	1.93079	1.67555	1.09645	1.88974	2.21197	2.06353	1.16127	2.01972	Kinase
MLOC_54898.1	-1.77737	-0.411054	-1.01183	-1.82226	1.78366	0.52032	1.19297	0.897201	1.82923	0.907142	2.89011	0.817257	Endoglucanase
