# Supplementary material for: Involvement of Alternative Splicing in Barley Seed Germination
Source: PLoS One. 2016 Mar 31;11(3):e0152824. doi: 10.1371/journal.pone.0152824 (PMC4816419; doi:10.1371/journal.pone.0152824)
Supplement: S16 Table — (XLSX) [file pone.0152824.s016.xlsx]

## Sheet: S16
S16 Table. The mRNA levels of commonly detected IR transcripts at 48 h
Harr: harrington; Stir:STirling; Bau: Baudin. DEG were log2 ratios for 48 h over 24 h.
GeneID	DEG				RPKM								Readable descriptions
	Bass	Harr	Stir	Baudin	Bass 24h	Bass 48h	Harr 24h	Harr 48h	Stir 24h	Stir 48h	Bau 24h	Bau 48h
MLOC_73576.1	-0.0992671	-0.168246	-0.159109	-0.112623	4251.88	3969.16	4375.41	3893.78	4079.19	3653.23	3617.76	3346.08	60S ribosomal protein L17
MLOC_57344.1	0.152265	0.00318335	0.143241	0.0112284	3030.86	3368.23	2918.6	2925.04	2778.12	3068.11	2926.71	2949.58	60S ribosomal protein L18a
MLOC_11928.1	0.179429	0.399915	0.111696	0.241818	2820.7	3194.26	2787.28	3677.62	2968.96	3207.95	2840.93	3359.35	Eukaryotic translation initiation factor 5A-2, putative, expressed
MLOC_29951.1	0.0681116	0.239772	0.118893	0.191742	2715.82	2847.11	1979.6	2337.53	2322.68	2522.2	2439.31	2786.04	30S ribosomal protein S11
MLOC_17150.2	-0.243259	-0.351636	-0.194343	-0.0813637	2639.89	2230.27	2428.69	1903.35	2300.14	2010.26	2258.3	2134.47	60S ribosomal protein L7-2
MLOC_67269.1	0.271811	0.0434817	-0.00313298	-0.278194	1620.24	1956.15	2204.15	2271.59	1906.88	1902.74	2119.6	1747.87	30S ribosomal protein S19
MLOC_19772.2	-0.0481897	0.808983	0.40272	0.330066	1378.52	1333.23	879.117	1540.19	965.149	1275.92	1179.31	1482.47	RAS-related GTP-binding nuclear protein 2 LENGTH=221
MLOC_37680.1	0.498218	0.365189	0.426568	-0.107378	1370.32	1935.54	1208.45	1556.54	1449.59	1948.29	1799.55	1670.47	Uncharacterised protein family SERF LENGTH=78
MLOC_10457.2	-0.463608	-0.0755459	-0.257034	-0.972076	1311.98	951.412	1464.75	1390.02	1633.84	1367.21	1769.01	901.791	Triosephosphate isomerase
MLOC_36471.1	0.318907	0.219722	0.617031	0.00292425	1270.32	1584.58	1243.13	1447.63	1040.37	1595.63	1289.71	1292.33	50S ribosomal protein L14
MLOC_18664.3	-2.60855	-1.66899	-1.97216	-2.32014	1264.47	207.328	708.879	222.924	861.434	219.555	1103.82	221.037	Heat shock protein 90
MLOC_10400.1	0.420629	-0.290783	0.216363	0.0996907	968.46	1296.29	1376.13	1124.93	909.431	1056.58	1113.96	1193.66	Ribosomal protein L18
MLOC_75846.4	-0.450725	-0.18295	-0.285574	0.11483	922.702	675.118	808.492	712.201	848.946	696.488	727.865	788.167	H-ATPase
MLOC_67009.1	-0.102962	0.725502	-0.135472	0.198529	868.644	808.811	681.362	1126.62	969.293	882.417	1057.36	1213.35	Phosphoglycerate kinase
MLOC_60374.1	0.635902	-0.149714	-0.175747	-0.243232	857.441	1332.38	1292.66	1165.24	1397.21	1236.96	1396.18	1179.57	zinc finger (C2H2 type) family protein LENGTH=105
MLOC_55542.1	-0.615385	-2.33753	-0.248883	-1.10271	724.639	473.012	855.533	169.266	641.783	540.091	970.427	451.871	Serine carboxypeptidase 1
MLOC_56784.2	-0.117736	0.0813801	-0.274012	-0.589634	648.617	597.787	462.665	489.514	615.42	508.963	719.843	478.344	unknown protein;
MLOC_18233.1	1.02432	1.02843	0.567394	0.790278	532.758	1083.63	651.652	1329.24	926.594	1373.07	659.994	1141.4	Glyceraldehyde-3-phosphate dehydrogenase
MLOC_36345.3	0.315967	-0.034932	-0.0887068	0.0915806	528.002	657.282	594.448	580.228	560.06	526.661	653.03	695.828	Transcription factor
MLOC_55029.1	-0.402479	-1.71221	-0.100381	-0.667381	453.678	343.233	847.811	258.745	493.048	459.909	595.048	374.671	Lipoxygenase
MLOC_63578.2	-1.65433	-1.18336	-1.52698	-1.54268	442.672	140.631	357.471	157.403	387.15	134.342	364.446	125.095	PPPDE peptidase domain-containing protein
MLOC_87.1	-0.599868	-2.3973	-1.38044	-1.63346	423.525	279.448	659.52	125.19	472.319	181.419	801.08	258.2	Peroxidase 16 protein
MLOC_70500.1	-1.86673	-1.82934	-0.898118	-1.51798	421.015	115.44	255.305	71.8409	203.84	109.378	286.755	100.128	Peptidyl-prolyl cis-trans isomerase
MLOC_64920.3	-0.9206	-1.69036	0.261297	-2.43294	389.714	205.882	360.189	111.604	604.628	724.681	372.702	69.0198	Glutathione S-transferase
MLOC_75724.1	0.12265	-0.22381	0.215159	0.0442882	385.066	419.234	424.219	363.259	409.78	475.685	347.23	358.055	LIM transcription factor
MLOC_68101.1	2.12253	0.709524	0.895788	1.34386	377.592	1644.24	1011.3	1653.74	819.327	1524.46	505.097	1282.08	Glutathione transferase F5
MLOC_14013.1	-0.536566	-0.642266	0.0562791	-0.107489	370.047	255.114	406.036	260.149	402.338	418.343	322.632	299.468	Fructose-bisphosphate aldolase
MLOC_60294.2	-0.773121	-0.378937	-0.767549	-0.814816	356.101	208.373	235.125	180.812	324.881	190.84	354.908	201.758	Far upstream element-binding protein
MLOC_57633.1	1.30998	1.71065	1.07375	1.1206	349.662	866.944	340.686	1115.09	328.622	691.719	346.32	753.03	High mobility group B2 protein
MLOC_18525.4	-1.28458	-0.301503	-1.18299	-0.292234	341.119	140.026	181.925	147.616	284.128	125.141	242.977	198.424	RNA-binding protein
MLOC_12906.1	-0.664779	-1.53901	-0.0830436	-2.05758	327.664	206.686	628.68	216.342	265.908	251.034	615.463	147.846	Expansin protein
MLOC_57764.2	-0.771474	-1.08352	-0.593164	-1.11231	308.688	180.835	284.925	134.45	285.635	189.344	277.097	128.172	WRKY transcription factor 33
MLOC_56459.2	2.75395	1.50193	0.953328	2.23108	302.242	2038.81	769.932	2180.62	906.217	1754.74	520.698	2444.6	Ascorbate peroxidase
MLOC_18499.1	-0.327131	-1.24402	-0.835833	-1.13861	301.332	240.198	242.574	102.413	276.713	155.031	503.729	228.792	Xyloglucan endotransglucosylase hydrolase 2
MLOC_39632.1	-0.830526	-0.999458	-0.682978	-1.03757	296.437	166.694	297.4	148.756	254.881	158.76	331.775	161.624	B-box zinc finger protein
MLOC_15173.1	0.132165	0.396301	-0.250452	0.0659713	295.486	323.834	221.596	291.649	329.616	277.086	254.537	266.447	Ubiquitin-conjugating enzyme E2 N
MLOC_36820.1	0.936863	0.943872	0.196783	0.618125	286.559	548.578	203.828	392.101	359.217	411.713	258.475	396.728	Glutathione S-transferase 2
MLOC_22124.2	-0.357844	-0.992849	-0.139597	-0.687087	264.248	206.2	343.616	172.662	294.888	267.691	343.432	213.308	Monooxygenase FAD-binding protein
MLOC_57200.2	-0.407019	-1.12515	-0.441214	-0.88022	224.658	169.433	303.781	139.27	187.125	137.821	253.328	137.629	Cellulose synthase-like protein
MLOC_77595.1	0.622281	-0.358227	0.48475	0.290399	222.423	342.378	403.369	314.678	284.141	397.611	189.65	231.938	Inorganic pyrophosphatase
MLOC_56091.2	-0.264066	-0.347486	-0.238977	-0.621409	215.209	179.213	199.025	156.424	193.361	163.844	222.689	144.756	RNA-binding protein
MLOC_10280.2	0.124889	-0.872392	-0.333075	-0.482552	206.776	225.474	273.678	149.494	266.357	211.446	288.879	206.754	Myb transcription factor
MLOC_64782.2	0.052505	-1.98354	-0.338042	-0.731312	195.859	203.118	523.698	132.427	334.874	264.924	340.328	204.999	Beta-fructofuranosidase
MLOC_14393.3	-1.42111	-1.18004	-0.832366	-1.28299	193.263	72.1691	149.044	65.7791	143.695	80.7	183.725	75.5005	Loricrin-like
MLOC_65439.1	0.0838645	-1.96452	-0.310882	-1.08336	174.876	185.343	484.238	124.074	190.291	153.403	290.965	137.315	Serine carboxypeptidase (Carboxypeptidase D), putative
MLOC_62089.1	-1.12436	-0.291143	-0.910026	-1.28458	174.63	80.1034	96.7851	79.0981	134.728	71.6992	155.812	63.9593	Polypyrimidine tract-binding protein
MLOC_22651.1	1.54029	-1.19593	0.742725	0.624865	169.659	493.458	544.918	237.86	450.509	753.852	321.682	496.054	Inositol oxygenase 1
MLOC_61082.1	2.20107	0.720104	0.961674	0.847999	166.092	763.723	382.962	630.854	303.541	591.166	328.459	591.226	Caffeoyl-CoA O-methyltransferase
MLOC_73160.1	-1.34726	-0.99619	-0.896514	-1.21552	165.529	65.059	109.68	54.9848	141.368	75.9406	136.323	58.7032	DNA-directed RNA polymerase
MLOC_12686.1	-0.848678	-0.743942	-0.937291	-0.91345	157.623	87.5268	143.599	85.7437	113.048	59.0351	145.901	77.4607	Auxin efflux carrier
MLOC_44162.2	-0.424253	-0.327962	-0.349903	-0.734595	145.643	108.537	121.965	97.1649	128.789	101.052	170.796	102.646	Poly polymerase catalytic domain containing protein, expressed
MLOC_54389.1	-0.0626302	0.392466	-0.318089	-0.0785986	144.62	138.476	105.12	137.985	148.468	119.091	133.389	126.316	Peptidyl-prolyl cis-trans isomerase
MLOC_19814.1	-0.327966	-0.571949	-0.563488	-0.859543	142.44	113.476	116.332	78.2577	179.4	121.394	182.521	100.592	B-box zinc finger family protein
MLOC_7493.2	-1.20628	-1.78938	-0.454466	-1.30928	136.271	59.0577	148.101	42.8452	73.2784	53.4772	148.5	59.9229	RNA binding protein, putative
MLOC_67725.1	-0.453178	-3.20788	-0.430387	-1.07182	135.62	99.061	473.941	51.2929	113.135	83.9533	179.794	85.531	Beta-D-glucosidase
MLOC_57271.2	-0.755214	-0.661147	-0.512594	-0.680903	132.919	78.7493	84.2546	53.2805	95.6948	67.0783	116.27	72.526	Tubby-like protein
MLOC_36386.2	-1.12171	-1.59002	-0.83032	-1.97973	132.772	61.0152	154.168	51.2095	133.318	74.9788	159.452	40.427	Amino acid transporter-like protein
MLOC_58279.3	-1.78614	-0.798157	-0.518586	-1.06903	131.916	38.2484	63.927	36.7634	71.8305	50.1417	125.683	59.9056	ATP-dependent RNA helicase, putative
MLOC_7890.1	-0.572077	-0.266064	0.142107	-0.9504	125.195	84.2124	97.0633	80.7164	290.962	321.082	168.446	87.1688	Beta-glucosidase
MLOC_61270.3	-1.93974	-2.07471	-0.943632	-1.75257	123.409	32.1682	141.897	33.6839	149.678	77.8209	161.762	48.0065	NAC domain protein
MLOC_59693.1	-0.777045	-0.638672	-0.619811	-0.50484	119.289	69.6121	73.1234	46.9674	111.933	72.841	89.0078	62.7272	Stress inducible protein coi6.1
MLOC_67834.1	-0.78736	-0.840513	-0.850886	-0.772077	116.167	67.3074	93.3711	52.1426	94.1898	52.223	125.93	73.7412	basic helix-loop-helix (bHLH) DNA-binding superfamily protein LENGTH=359
MLOC_8169.1	3.048	1.90153	1.70017	2.94899	114.909	950.376	671.981	2510.58	366.947	1192.35	236.319	1824.87	Metallothionein
MLOC_61991.1	2.06238	1.65484	1.18492	1.86591	113.188	472.756	121.476	382.516	195.181	443.747	175.506	639.717	L-lactate dehydrogenase [cytochrome]
MLOC_16643.2	1.06583	1.04468	0.624412	1.76795	112.295	235.075	170.052	350.804	157.407	242.656	78.5322	267.456	Porin/voltage-dependent anion-selective channel protein
MLOC_51367.2	-0.703496	-0.940734	-1.08385	-0.869155	111.282	68.3363	123.064	64.1125	119.324	56.2935	100.096	54.7992	DNA-directed RNA polymerase subunit
MLOC_69212.1	0.940458	0.216623	0.0366857	0.73957	107.57	206.441	156.229	181.54	153.845	157.807	96.0768	160.417	Protein kinase 1
MLOC_60676.1	-0.29112	-0.0814949	0.144153	-0.0547531	107.092	87.5224	90.9815	85.9846	86.9564	96.094	100.365	96.6274	Protein SEY1
MLOC_73329.1	0.526281	0.398085	0.29768	0.137915	101.031	145.506	96.5278	127.2	110.796	136.186	115.886	127.511	Charged multivesicular body protein 3
MLOC_62525.3	1.64512	1.22764	0.695558	1.43585	94.2206	294.698	114.502	268.146	184.252	298.398	77.4888	209.639	Caleosin, putative, expressed
MLOC_53136.1	-0.370382	-0.490042	-0.023587	-0.274657	91.5503	70.8213	77.9236	55.482	82.0022	80.6724	101.079	83.5567	Hydroxyproline-rich glycoprotein-like
MLOC_56418.3	-0.247045	-0.415624	-0.449009	-0.593708	91.4388	77.0482	84.9452	63.683	100.968	73.9638	100.794	66.7896	Beta-galactosidase
MLOC_64351.2	2.49807	2.7877	0.469852	2.73894	90.3631	510.486	78.3835	541.26	311.107	430.873	67.4035	449.973	Katanin p60 ATPase-containing subunit A-like protein
MLOC_69295.2	2.34344	0.959209	1.08754	1.73658	89.881	456.156	130.029	252.808	156.514	332.609	113.009	376.597	Ferritin
MLOC_61042.1	0.0107983	-0.806111	0.274044	-0.173709	86.1214	86.7684	91.0464	52.0714	57.5179	69.5502	95.6037	84.7585	Actin-depolymerizing factor 5
MLOC_64491.2	0.305518	0.689055	0.0205176	0.0720771	86.0321	106.324	112.106	180.74	110.756	112.343	118.529	124.601	Fatty acid hydroxylase superfamily LENGTH=632
MLOC_69202.1	0.588505	0.126531	-0.175866	-0.587712	85.16	128.054	108.659	118.619	173.499	153.587	137.165	91.2692	PLATZ transcription factor
MLOC_67313.1	0.129033	0.469713	0.277357	0.551089	83.3665	91.1663	72.4655	100.353	80.6449	97.7394	63.566	93.1363	Polypyrimidine tract-binding protein-like protein
MLOC_63574.2	-0.145274	-0.735221	-0.0222309	-0.615242	83.1834	75.2151	71.0359	42.6731	99.2624	97.7445	76.8658	50.1796	Glucan endo-1,3-beta-glucosidase 5, putative, expressed
MLOC_38384.1	0.252893	-1.32472	0.314454	-1.6704	82.3432	98.1196	109.181	43.5882	79.2069	98.497	154.118	48.4188	Nudix hydrolase 4
MLOC_64100.2	0.859135	0.123109	0.7712	0.258759	80.4151	145.869	126.961	138.27	84.9336	144.955	92.1335	110.233	Response regulator 5
MLOC_74437.1	1.39172	2.29922	0.748949	0.576057	78.838	206.864	64.264	316.303	116.485	195.761	68.7177	102.442	unknown protein; FUNCTIONS IN: molecular_function unknown
MLOC_51316.3	1.69012	1.97414	0.543733	1.40024	78.1407	252.147	71.1479	279.537	164.275	239.469	87.1029	229.904	Unknown protein
MLOC_64083.1	-0.254813	-0.328804	-0.390726	0.210238	75.9574	63.6596	68.7778	54.7606	73.4592	56.0307	68.1608	78.8538	Cryptochrome 1b
MLOC_55341.3	-2.04747	-0.989994	-1.76635	-1.57228	75.4293	18.2469	39.6997	19.988	50.6829	14.8984	55.0282	18.5047	Retinoblastoma-related protein 1
MLOC_62833.1	-0.181512	-0.979466	-0.0723459	-0.275144	74.8097	65.9656	160.306	81.3018	79.4619	75.5754	80.2814	66.342	Cationic amino acid transporter
MLOC_81952.2	0.140034	-0.217247	-0.192708	-0.742992	73.2717	80.7403	68.3027	58.7544	82.8097	72.4553	108.935	65.0885	Transcription elongation factor, putative, expressed
MLOC_10915.1	-0.578739	-0.161749	-0.428931	-0.264589	70.6622	47.3118	51.4927	46.0314	62.0756	46.1105	61.0576	50.8266	cDNA clone:001-032-H02, full insert sequence
MLOC_36731.1	0.438135	0.367478	0.466555	0.295637	70.5809	95.6267	96.4367	124.413	72.6638	100.407	65.8033	80.7688	Rac-like GTP-binding protein 6
MLOC_60662.1	-0.507293	-0.629694	0.0118543	-0.411349	69.6829	49.0248	56.7529	36.6802	59.1873	59.6757	71.786	53.9773	UDP-glucose 4-epimerase, putative
MLOC_37545.1	-1.35701	-1.32594	-0.808312	-1.12981	67.9976	26.5456	52.8494	21.0811	40.2414	22.9799	53.8689	24.6168	Midasin
MLOC_65475.4	-0.624322	0.0932902	-0.465785	-0.756087	67.0089	43.4703	39.4854	42.123	60.0024	43.4464	65.9448	39.0459	Unknown protein
MLOC_51084.1	-0.783684	-0.353908	-0.304051	-0.284169	65.145	37.8416	54.3925	42.5601	44.3293	35.9056	47.4144	38.9374	Respiratory burst oxidase-like protein J
MLOC_64007.3	-1.64139	-1.33969	-1.18573	-0.757619	64.2992	20.611	55.467	21.9153	59.5316	26.1703	53.1862	31.4581	Protein TIME FOR COFFEE
MLOC_22145.2	1.3665	1.2663	0.230728	1.0032	63.6072	164.007	54.3926	130.838	95.2258	111.741	57.3342	114.923	Protein kinase 1
MLOC_4518.1	2.46244	0.523107	0.570727	1.69888	58.6244	323.106	129.828	186.568	197.296	293.037	80.8289	262.41	Haloacid dehalogenase-like hydrolase family protein, putative, expressed
MLOC_81297.1	-1.06437	-0.608826	-0.636793	-0.972435	55.8609	26.7117	39.8231	26.1132	44.4824	28.6084	49.264	25.1072	MATE efflux protein-like
MLOC_71053.1	0.815584	0.0957946	0.505959	-0.351265	53.9502	94.953	68.7229	73.441	49.6328	70.482	97.3354	76.3009	Phospholipase A2
MLOC_22316.1	-0.38547	-0.0229191	-0.511537	-0.457758	53.7692	41.1619	42.5309	41.8606	57.9441	40.6463	50.4464	36.7309	Peroxisomal biogenesis factor 2
MLOC_10832.5	-1.05316	-0.778473	-0.775303	-0.678442	52.8541	25.471	30.9837	18.063	38.3286	22.3941	41.5374	25.9542	THO complex subunit
MLOC_65324.1	-0.406564	0.148506	-0.572068	-0.139616	52.5462	39.6418	41.3416	45.8239	55.4199	37.2783	38.8059	35.2265	Metal tolerance protein
MLOC_65057.18	-0.0381979	-0.12711	-0.0169234	-0.0410369	52.2918	50.9254	50.1753	45.9437	42.425	41.9303	52.1241	50.6623	Protein kinase superfamily protein LENGTH=400
MLOC_14272.1	1.30034	1.38974	0.655961	0.971286	50.6324	124.701	30.7386	80.5447	107.517	169.411	71.5553	140.29	DET1- and DDB1-associated protein 1
MLOC_64394.1	0.384004	-0.00916326	-0.180066	0.0654531	50.2946	65.6324	44.4072	44.1261	55.2827	48.7959	55.1685	57.7291	Aspartic protease-like
MLOC_53096.2	-0.103755	-0.237173	-0.672763	-0.738599	49.2366	45.8199	36.0814	30.6117	49.8349	31.2616	52.5178	31.4751	Serine/threonine-protein kinase WNK (With No Lysine)-related LENGTH=377
MLOC_58861.2	-0.888567	0.144238	-0.841332	-0.46076	47.1212	25.4525	35.3377	39.0533	37.2686	20.8007	49.1451	35.709	GDSL esterase/lipase
MLOC_14599.6	-0.0812846	0.303708	-0.172418	-0.266093	46.8964	44.3272	30.0119	37.0441	41.8104	37.1006	43.8284	36.4463	Casein kinase I-like
MLOC_64943.1	-0.614999	1.0768	-0.705917	-0.950894	46.7578	30.5296	14.4132	30.4024	45.7074	28.0211	48.7856	25.2374	Zeaxanthin epoxidase, chloroplastic
MLOC_52167.2	0.655863	0.210184	0.0784898	0.0485154	45.9934	72.4653	46.9732	54.3402	59.3153	62.6318	59.6954	61.737	NifU-like protein
MLOC_4879.2	-0.85057	-0.156799	-0.718939	-0.328092	44.6615	24.7677	28.3145	25.3985	38.7078	23.5167	37.0185	29.4885	NF-X1-type zinc finger protein NFXL1
MLOC_54787.1	1.3499	0.260978	0.885138	0.777733	44.2169	112.706	81.8788	98.1145	64.9442	119.948	53.0649	90.9763	Auxin responsive protein
MLOC_73157.2	0.0970982	0.697172	0.516061	0.797339	41.8628	44.7773	39.9989	64.8511	37.9136	54.2182	32.8708	57.126	Enoyl-[acyl-carrier-protein] reductase [NADH]
MLOC_7084.3	0.321997	0.185881	0.220162	0.538902	41.2701	51.5901	37.4438	42.5927	34.5783	40.279	37.0497	53.8282	Dual protein phosphatase 4
MLOC_58487.1	-0.206587	-0.959986	-0.0750349	-0.578945	40.6759	35.2492	44.9192	23.0912	41.1322	39.0475	66.4432	44.4806	Glycosyl hydrolase family protein LENGTH=608
MLOC_64985.8	-0.524902	-0.392387	-0.424651	-0.63687	39.6813	27.5787	32.8694	25.0421	36.1307	26.918	36.3534	23.3791	AP-1 complex subunit gamma-1
MLOC_8131.1	1.22877	1.94436	0.609609	0.839737	39.4911	92.5542	24.5424	94.4558	77.2759	117.911	46.9141	83.9633	Protein phosphatase 2C
MLOC_56373.3	0.998393	0.933542	0.22777	0.850784	37.7482	75.4124	51.4922	98.3479	63.7545	74.658	47.2677	85.2465	Diacylglycerol O-acyltransferase 1
MLOC_67738.3	-0.991907	-0.631632	-0.12193	-1.1433	34.8169	17.5064	22.2418	14.3558	24.8813	22.8649	41.0801	18.598	5' nucleotidase, deoxy (Pyrimidine), cytosolic type C protein domain containing protein-like protein
MLOC_75627.3	0.341601	0.587244	0.73514	-0.447166	34.3836	43.5696	24.7061	37.1178	27.1332	45.1648	44.9118	32.942	Methyltransferase-like protein
MLOC_66033.2	-0.615289	-0.229156	-0.434097	-0.544729	33.892	22.1246	25.2386	21.5319	32.4834	24.0428	30.8266	21.1322	Lysine-specific demethylase 3A-B
MLOC_68705.4	0.970901	-0.157526	0.259876	-0.0498193	32.9178	64.5211	34.0306	30.5105	53.7227	64.3262	41.409	40.0035	Protein of unknown function (DUF789) LENGTH=337
MLOC_56054.1	-0.603342	-0.719845	0.0853672	-0.24537	32.6553	21.4946	32.3779	19.6586	24.0794	25.5473	28.1883	23.7797	Serine palmitoyltransferase
MLOC_5429.1	-0.0871691	0.12696	0.388153	-0.656381	31.8274	29.9613	30.093	32.8613	21.0443	27.541	28.254	17.9263	Pollen-specific protein SF21
MLOC_59990.2	-0.0575741	0.251195	-0.695745	-0.0412862	31.7698	30.527	15.6125	18.5819	17.3606	10.7183	27.8376	27.0522	General transcription factor IIH subunit
MLOC_64268.2	-0.115896	0.50893	0.187138	-0.421031	31.6574	29.2138	24.2873	34.5606	34.6006	39.3929	42.4463	31.7028	RING finger protein
MLOC_51052.3	0.348511	0.724839	0.328093	0.308727	31.6431	40.2894	19.4504	32.146	32.2551	40.4916	26.3437	32.6297	Phosphatidylinositol-4-phosphate 5-kinase
MLOC_69107.4	-0.741237	-0.268256	-0.225539	-1.11528	31.6067	18.9079	21.3067	17.6914	21.4505	18.3461	38.6025	17.819	Protein kinase superfamily protein LENGTH=400
MLOC_20163.2	1.79157	0.985482	0.58199	1.18126	31.2687	108.25	64.3733	127.457	74.3743	111.332	41.4338	93.9617	Amino acid transporter family protein
MLOC_58932.2	1.85482	-0.0964752	0.415519	0.233749	29.7952	107.771	71.0477	66.452	66.3357	88.4771	62.312	73.2718	Ubiquitin-conjugating enzyme h, putative
MLOC_18066.1	1.54569	0.348339	0.855917	0.0750542	29.621	86.4765	78.6632	100.146	93.3089	168.881	105.71	111.355	unknown protein; FUNCTIONS IN: molecular_function unknown; INVOLVED IN: biological_process unknown; LOCATED IN: endomembrane system; EXPRESSED IN: 23 plant structures; EXPRESSED DURING: 15 growth stages;
MLOC_53928.8	-1.07688	-0.967986	-0.921706	-1.27397	29.598	14.031	22.1561	11.3266	22.3543	11.8005	31.6731	13.0975	PHD finger protein
MLOC_14959.2	0.309044	-1.05748	0.193848	-0.997908	28.9189	35.8272	51.09	24.5473	43.1296	49.3321	55.669	27.8749	Senescence-associated protein DH
MLOC_65478.1	0.711314	2.4407	0.509983	0.891474	28.473	46.6187	12.7667	69.3108	45.5206	64.8228	23.5535	43.6934	Mitochondrial carrier protein
MLOC_55846.2	-0.341398	0.246813	-0.170759	-0.332754	28.3112	22.3453	21.3596	25.345	33.2938	29.5774	30.5793	24.2805	TSL-kinase interacting protein 1
MLOC_61702.1	-0.852182	-0.35515	-0.317623	-0.438209	28.2965	15.6747	28.923	22.6117	25.5667	20.5145	23.7268	17.5116	Non-imprinted in Prader-Willi/Angelman syndrome region protein, putative
MLOC_19248.1	0.782901	1.1356	-0.0198398	0.636483	26.605	45.7763	21.3169	46.8354	43.9772	43.3766	25.2531	39.2568	unknown protein; FUNCTIONS IN: molecular_function unknown; INVOLVED IN: biological_process unknown; LOCATED IN: vacuole; EXPRESSED IN: 24 plant structures; EXPRESSED DURING: 15 growth stages; BEST Arabidopsis thaliana protein match is: unknown protein . L
MLOC_44354.7	-1.19735	0.291138	-0.727893	-0.307041	24.5303	10.6971	8.55941	10.4733	17.6554	10.6601	16.0353	12.9613	CCCH zinc finger protein
MLOC_63401.3	-0.97665	-0.704809	-0.842401	-0.724785	23.3323	11.8565	12.3651	7.58627	16.7176	9.32365	19.7146	11.929	Regulator of chromosome condensation (RCC1) family with FYVE zinc finger domain LENGTH=1006
MLOC_13508.2	0.333257	-0.330572	0.123724	-0.317366	22.6794	28.5727	25.12	19.9759	17.8779	19.4788	29.3467	23.5517	Pollen-specific protein SF21
MLOC_68131.1	0.48614	0.116549	0.452621	1.00751	21.4948	30.1076	23.8751	25.8839	46.4844	63.615	15.5245	31.2111	RbcX protein
MLOC_67213.1	1.28229	-2.42625	0.485945	-0.234051	20.7032	50.3552	126.501	23.5352	25.1566	35.2319	50.7872	43.1815	Proline dehydrogenase
MLOC_74856.1	2.24368	-0.857682	1.54726	0.711051	20.2861	96.0758	122.677	67.6981	115.321	337.039	35.8095	58.6199	Pathogen-related protein
MLOC_63808.1	-0.967672	-0.222694	0.215355	-0.546745	19.8152	10.1321	20.9462	17.9502	11.3531	13.1809	17.7914	12.1793	Shikimate kinase family protein
MLOC_69727.2	0.502181	0.96879	0.10901	0.455258	19.7664	27.9962	13.7918	26.9933	29.7253	32.0584	22.6415	31.0422	Transcription factor viviparous 1
MLOC_70155.10	0.254282	0.252633	0.40103	0.345682	19.4267	23.1711	18.4382	21.9669	17.3199	22.87	17.4612	22.1889	Oxidation resistance protein
MLOC_64195.14	-0.666462	-0.485266	-0.964336	-0.594618	19.3661	12.2016	15.9247	11.376	16.1079	8.25552	17.095	11.3206	Polycomb group protein EMBRYONIC FLOWER
MLOC_59764.1	1.22901	1.68065	0.0756302	0.169832	18.7185	43.8772	9.98898	32.0218	31.5159	33.2121	24.9813	28.1022	unknown protein; FUNCTIONS IN: molecular_function unknown; INVOLVED IN: biological_process unknown; LOCATED IN: plastoglobule; EXPRESSED IN: 22 plant structures; EXPRESSED DURING: 13 growth stages; Has 96 Blast hits to 96 proteins in 44 species: Archae -
MLOC_73188.4	0.242149	-0.740118	-0.113712	-0.419173	18.1211	21.4328	22.1422	13.2563	21.6218	19.983	23.1726	17.3297	Domain of unknown function (DUF966) LENGTH=423
MLOC_55569.4	-0.29698	0.3768	-0.724432	-0.121523	17.8597	14.537	23.2493	30.1883	38.5029	23.3033	28.7567	26.4336	SET and MYND domain containing 3
MLOC_7881.1	1.99246	4.78534	0.826016	0.879394	17.5362	69.7792	1.73759	47.9159	61.4882	109.005	23.4492	43.1372	Dehydrogenase/reductase SDR family protein 7-like
MLOC_3334.1	-1.16314	-0.504163	-0.626755	-0.965782	16.7769	7.49155	9.34713	6.59037	12.0301	7.79104	15.7775	8.07808	FAR1-related sequence 6 LENGTH=703
MLOC_52825.1	0.638668	0.127812	0.0415683	-0.162297	16.7467	26.0728	16.49	18.0176	18.5216	19.063	18.7511	16.756	unknown protein; Has 35333 Blast hits to 34131 proteins in 2444 species: Archae - 798; Bacteria - 22429; Metazoa - 974; Fungi - 991; Plants - 531; Viruses - 0; Other Eukaryotes - 9610 (source: NCBI BLink). LENGTH=453
MLOC_56327.1	2.46759	0.135841	-0.134484	1.77306	15.8908	87.8949	27.5761	30.2987	38.9023	35.4398	16.3402	55.8474	Non-specific lipid-transfer protein
MLOC_53494.2	-0.709105	0.110534	-0.258524	-0.146977	15.5821	9.53158	7.94124	8.57358	11.7441	9.81742	11.0573	9.98631	Dicer-like protein
MLOC_65753.4	-0.520756	-0.978094	0.571076	-0.760326	15.497	10.8015	17.5226	8.89536	12.9599	19.2536	17.568	10.3715	Oxysterol-binding protein-like
MLOC_44871.1	-0.0666821	1.28089	-0.28694	0.112789	15.4243	14.7276	15.3234	37.2342	8.08845	6.62961	20.2706	21.9189	Pectinesterase
MLOC_3963.3	1.29622	1.84602	0.947496	1.14993	15.1514	37.2095	9.05957	32.5697	21.295	41.0679	13.7103	30.4237	Choline/ethanolamine kinase
MLOC_77423.4	0.464265	-0.0208848	0.360411	0.783721	14.6162	20.1647	17.1523	16.9057	15.8402	20.3355	12.7143	21.8885	Cryptochrome 1a
MLOC_69935.2	0.399661	0.110887	0.431167	0.514079	14.5121	19.1444	16.4399	17.7533	17.8758	24.1024	15.1091	21.5771	Aldose 1-epimerase-like protein
MLOC_56933.3	3.50228	2.46129	1.3642	3.19978	14.1532	160.378	35.8493	197.426	39.0553	100.542	17.0031	156.227	Ubiquitin-conjugating enzyme X
MLOC_21220.1	0.458919	0.524527	0.59837	0.535785	14.0638	19.3309	20.5709	29.5904	14.9801	22.68	14.394	20.8674	Uroporphyrinogen decarboxylase
MLOC_22626.1	1.66457	1.43509	0.770875	1.18893	14.0611	44.5766	22.9448	62.0425	24.0578	41.0499	15.1557	34.5525	2-oxoisovalerate dehydrogenase subunit alpha
MLOC_19846.9	-0.724565	0.244775	-0.409797	-0.861363	13.6463	8.25848	8.64673	10.2456	12.511	9.41736	17.2634	9.50234	Histone-lysine N-methyltransferase setd3
MLOC_63693.4	0.0970982	0.471877	0.346932	-0.951177	13.2423	14.1643	8.68657	12.0475	8.82125	11.2193	17.0735	8.83057	unknown protein; FUNCTIONS IN: molecular_function unknown; INVOLVED IN: biological_process unknown; LOCATED IN: chloroplast thylakoid membrane, chloroplast; EXPRESSED IN: 21 plant structures; EXPRESSED DURING: 13 growth stages; Has 120 Blast hits to 120 p
MLOC_19019.4	-0.0594063	-0.84926	-0.460871	-0.000144504	13.0593	12.5324	16.6526	9.24334	19.5592	14.2107	12.5501	12.5488	Signal peptidase I, putative
MLOC_12790.3	1.66621	0.826684	0.454142	0.879308	12.873	40.8563	18.2078	32.2934	16.8047	23.0219	18.4452	33.9297	Adenylyl-sulfate kinase
MLOC_76072.2	2.79561	1.22799	1.17365	2.77524	12.7171	88.2974	39.329	92.1247	45.4049	102.425	17.2272	117.935	Solute carrier family 22 member 1
MLOC_70341.1	-0.507417	0.155293	-0.496621	-0.16679	12.7048	8.93759	10.1969	11.3557	10.9924	7.79104	12.6622	11.2798	unknown protein; LOCATED IN: plasma membrane; EXPRESSED IN: 22 plant structures; EXPRESSED DURING: 13 growth stages; BEST Arabidopsis thaliana protein match is: unknown protein . LENGTH=521
MLOC_67164.1	0.370117	0.00183524	0.535062	-0.546113	12.3824	16.0038	10.8698	10.8837	9.58631	13.8906	12.9095	8.84124	ParB domain protein nuclease
MLOC_13110.1	3.16257	3.08864	0.911136	2.48627	12.2777	109.937	18.6523	158.674	40.5038	76.1684	15.8713	88.9313	Heavy metal transport/detoxification superfamily protein LENGTH=152
MLOC_3013.1	0.909728	-0.0900057	0.0971099	-0.233533	11.5731	21.7423	12.2061	11.4679	14.7688	15.7972	15.5621	13.2364	Protein kinase 3
MLOC_56576.1	2.1062	4.43143	1.55743	3.43575	11.4021	49.0925	8.61556	185.899	18.389	54.1242	3.85873	41.7551	Strictosidine synthase family protein
MLOC_56099.3	1.3649	1.31698	1.17431	1.41005	11.1493	28.716	19.1406	47.6877	27.1636	61.3044	15.6035	41.4657	Alpha-N-arabinofuranosidase A
MLOC_10511.4	1.78442	1.46072	0.381661	1.52331	10.9481	37.7139	16.2332	44.6811	23.3976	30.4833	15.8932	45.6852	Mei2-like protein
MLOC_64408.1	2.81451	4.57194	0.999564	1.51217	9.6986	68.2278	5.11454	121.646	40.9669	81.9089	18.4115	52.5168	Cleavage and polyadenylation specificity factor subunit 5
MLOC_30193.1	-0.105395	-0.475473	-0.40415	-0.9804	9.41344	8.75027	11.6926	8.40968	13.2741	10.031	12.4069	6.28831	Kinase family protein
MLOC_69176.4	0.72729	-0.520988	-0.299409	0.116103	9.11862	15.0961	16.0823	11.2076	9.59682	7.79824	9.61542	10.4212	DNA binding protein
MLOC_60513.1	2.60328	3.40931	0.59274	2.23465	8.62	52.381	8.46001	89.8828	21.2018	31.9746	11.6257	54.7164	Tyrosine aminotransferase, putative
MLOC_2499.3	-1.33849	0.127449	-1.50023	-0.686321	8.27645	3.2728	3.57295	3.90295	7.88874	2.78864	5.77685	3.58995	aluminum-activated, malate transporter 12 LENGTH=560
MLOC_60821.6	1.76797	2.39844	0.985284	1.80752	8.11496	27.6376	7.81729	41.2152	12.5784	24.9015	8.80115	30.8074	unknown protein; Has 219 Blast hits to 202 proteins in 78 species: Archae - 0; Bacteria - 166; Metazoa - 0; Fungi - 0; Plants - 36; Viruses - 0; Other Eukaryotes - 17 (source: NCBI BLink). LENGTH=643
MLOC_6711.2	2.82062	2.00162	0.964256	2.76384	8.10888	57.2865	15.9424	63.8411	43.8071	85.4701	8.47272	57.547	G-box binding factor 1
MLOC_67548.1	0.626283	1.14195	-0.0763729	0.769097	7.31064	11.2846	8.52019	18.8023	9.58631	9.09203	8.77781	14.9592	Protein of unknown function, DUF547 LENGTH=629
MLOC_60395.3	0.505738	-0.278603	0.139289	0.0250576	6.8328	9.70154	8.6749	7.15149	8.00501	8.81641	9.82404	9.99616	Carboxypeptidase B2, putative
MLOC_75842.1	1.60696	2.53206	0.892766	0.791465	6.73091	20.503	8.66116	50.0958	9.17585	17.0371	9.62961	16.6672	Auxin responsive protein
MLOC_73911.1	3.82749	4.34769	1.9347	3.12165	6.72303	95.4453	9.19754	187.265	27.7819	106.21	6.91318	60.1711	Receptor expression-enhancing protein 3, related
MLOC_55123.1	1.91442	0.806118	0.878792	0.376851	6.07554	22.9026	15.5045	27.1096	26.0101	47.8282	11.585	15.0431	2-oxoglutarate (2OG) and Fe(II)-dependent oxygenase superfamily protein LENGTH=364
MLOC_62667.3	4.39675	4.69581	1.207	4.23852	5.91729	124.645	7.70789	199.764	36.6223	84.545	8.24372	155.613	Succinate semialdehyde dehydrogenase
MLOC_14192.4	1.13065	1.45402	0.468415	1.1796	5.74284	12.5744	5.21924	14.2991	9.88589	13.678	7.1558	16.2089	Type II DNA topoisomerase VI subunit A 1
MLOC_68776.2	1.9451	1.19381	0.179466	1.20945	5.58411	21.5024	5.28212	12.0832	10.6402	12.0497	6.39829	14.796	VQ motif family protein
MLOC_52439.6	2.23058	0.265735	0.830518	1.83684	5.47573	25.6989	13.7898	16.5788	8.89869	15.8247	6.77971	24.2189	myb domain protein 59 LENGTH=235
MLOC_64569.8	0.544557	1.11877	0.405336	0.594723	4.82869	7.043	2.93599	6.37583	5.38899	7.13716	5.56712	8.40736	Chromosome 15 contig 1, DNA sequence
MLOC_5546.1	0.0453832	1.129	0.314035	0.971286	4.78476	4.93767	2.94103	6.43222	4.29311	5.3371	3.15301	6.18176	unknown protein; BEST Arabidopsis thaliana protein match is: unknown protein . LENGTH=571
MLOC_52096.4	0.62503	0.985326	0.0405832	0.704425	4.78002	7.37195	4.23793	8.39008	6.91562	7.11292	4.3151	7.03144	Methyltransferase type 12
MLOC_70059.2	0.155397	1.28284	0.476993	0.876427	4.48344	4.99333	2.36493	5.7543	2.4384	3.39387	2.61406	4.79895	Calmodulin-binding protein, putative, expressed
MLOC_54711.3	5.42103	7.87347	1.68967	4.12213	4.46928	191.483	2.90617	681.51	75.5446	243.693	7.9148	137.824	Aldose reductase
MLOC_61492.1	1.06908	1.08521	0.95364	0.0293893	4.38599	9.20225	4.90796	10.4132	6.21279	12.0326	6.33141	6.46171	unknown protein; FUNCTIONS IN: molecular_function unknown; INVOLVED IN: biological_process unknown; LOCATED IN: chloroplast; EXPRESSED IN: 22 plant structures; EXPRESSED DURING: 13 growth stages; Has 43 Blast hits to 43 proteins in 15 species: Archae - 0;
MLOC_58764.5	2.17187	0.99043	0.791208	1.97453	4.37532	19.7154	11.8611	23.5653	13.853	23.9729	5.31273	20.8791	4-coumarate:CoA ligase
MLOC_37693.2	1.88137	2.29349	1.06543	0.954008	4.36028	16.0643	4.37444	21.4453	22.8259	47.7701	6.97449	13.5113	F-box protein
MLOC_15203.1	3.65754	1.1746	0.903315	2.14568	4.30134	54.2791	20.9462	47.2821	21.7922	40.7593	8.89569	39.3636	Laccase 1
MLOC_4787.2	1.93437	0.803914	0.605579	1.174	4.20837	16.0848	13.9046	24.275	10.9471	16.657	6.69304	15.1019	Aminotransferase
MLOC_60806.5	-1.18881	-0.0997208	-0.981272	-1.30757	3.73852	1.63995	2.59175	2.41865	3.78397	1.91671	3.56349	1.43965	ABC transporter ATP-binding protein
MLOC_75013.2	4.29388	3.64985	0.956848	3.16326	3.56978	70.0211	4.7664	59.828	31.4049	60.959	5.45214	48.8432	ARGONAUTE 1
MLOC_58603.8	4.85865	7.15635	1.33996	3.83173	3.53129	102.455	1.40234	200.046	34.0514	86.1989	7.64057	108.791	Homocysteine S-methyltransferase 2, putative, expressed
MLOC_22791.1	4.50803	5.04273	1.81836	4.3636	3.34863	76.1939	2.44328	80.5354	22.7262	80.1504	2.19122	45.1088	Plant protein 1589 of unknown function LENGTH=95
MLOC_63588.1	4.00092	2.58429	1.43432	5.54832	2.88143	46.1322	10.5791	63.4447	9.45872	25.5626	1.79667	84.0772	Cyclopropane-fatty-acyl-phospholipid synthase
MLOC_64469.1	4.33156	7.85251	1.25783	4.93872	2.57279	51.8007	0.910995	210.551	23.5002	56.1974	2.1787	66.8189	Mitochondrial import inner membrane translocase, subunit Tim17/22
MLOC_76295.4	1.72513	1.03496	1.3302	2.28287	2.46891	8.16245	2.43189	4.98308	2.54687	6.40381	2.5849	12.5793	Kelch domain-containing protein
MLOC_14694.14	-0.204558	0.785343	-0.10022	0.79845	1.93079	1.67555	1.09645	1.88974	2.21197	2.06353	1.16127	2.01972	Kinase
MLOC_57363.1	7.31869	7.96007	1.33402	5.97095	1.63928	261.696	1.79879	447.919	112.435	283.454	3.52932	221.374	Vicilin
MLOC_75014.5	2.26107	-1.51234	0.993168	1.03542	0.830529	3.98113	5.46227	1.91476	1.65339	3.29115	1.39174	2.85265	Sucrose synthase
MLOC_52035.8	2.22263	3.37481	0.501394	1.70464	0.805338	3.75886	0.587603	6.0954	1.22065	1.72793	0.752833	2.45384	ATP-binding cassette transporter, putative
MLOC_59658.3	-0.14391	0.968943	-0.380748	-0.176812	0.666603	0.603318	0.720212	1.40975	1.50569	1.15643	1.08091	0.956236	Ankyrin repeat family protein
MLOC_36644.7	3.18456	4.4407	0.201161	4.43072	0.335249	3.048	0.168169	3.65198	1.83535	2.10997	0.172365	3.71731	Unknown protein
