# Supplementary material for: Involvement of Alternative Splicing in Barley Seed Germination
Source: PLoS One. 2016 Mar 31;11(3):e0152824. doi: 10.1371/journal.pone.0152824 (PMC4816419; doi:10.1371/journal.pone.0152824)
Supplement: S17 Table — (XLSX) [file pone.0152824.s017.xlsx]

## Sheet: S17
S17 Table. Co-expressed genes with AS auxin efflux carrier gene (MLOC_12686)
GeneID	Corr values	Readable Descriptions	Mapping to path KEGG pathways	Numbers
MLOC_12686.1	1	Auxin efflux carrier	01200 Carbon metabolism (9)	9
MLOC_71894.1	0.985259	Alpha NAC-like protein	03013 RNA transport (9)	9
MLOC_64710.1	0.973154	Splicing factor, arginine/serine-rich 7	03030 DNA replication (9)	9
MLOC_36301.1	0.969567	DNA replication licensing factor	01230 Biosynthesis of amino acids (8)	8
MLOC_53406.1	0.965879	Retrotransposon protein, putative, unclassified	00230 Purine metabolism (7)	7
MLOC_36749.1	0.963482	WD repeat-containing protein	03420 Nucleotide excision repair (6)	6
MLOC_11269.2	0.962581	Cycloartenol synthase	04110 Cell cycle (6)	6
MLOC_10075.1	0.961889	Dihydropteroate synthase	04111 Cell cycle - yeast (6)	6
MLOC_10224.2	0.961572	DNA replication licensing factor MCM6	04113 Meiosis - yeast (6)	6
MLOC_58681.1	0.960356	Pentatricopeptide repeat-containing protein	00010 Glycolysis / Gluconeogenesis (5)	5
MLOC_58410.4	0.960113	Tripartite motif-containing 5 (Predicted)	00240 Pyrimidine metabolism (5)	5
MLOC_10314.1	0.959896	DNA replication licensing factor	03010 Ribosome (5)	5
MLOC_18972.1	0.957994	Protein-tyrosine sulfotransferase	03440 Homologous recombination (5)	5
MLOC_68728.2	0.956876	Glycosyltransferase	00190 Oxidative phosphorylation (4)	4
MLOC_59578.1	0.956765	Mediator of RNA polymerase II transcription subunit	00220 Arginine biosynthesis (4)	4
MLOC_6079.1	0.955366	Programmed cell death protein 2	03008 Ribosome biogenesis in eukaryotes (4)	4
MLOC_10898.2	0.955327	SEL-1	04120 Ubiquitin mediated proteolysis (4)	4
MLOC_54973.1	0.9548	Nucleolar complex protein 4	03410 Base excision repair (4)	4
MLOC_20462.1	0.954063	Histone-lysine N-methyltransferase	03430 Mismatch repair (4)	4
MLOC_59792.1	0.95329	Inositol 1,4,5-trisphosphate 5-phosphatase	01210 2-Oxocarboxylic acid metabolism (3)	3
MLOC_66376.2	0.952776	microtubule-associated proteins 70-2 LENGTH=634	00020 Citrate cycle (TCA cycle) (3)	3
MLOC_58241.2	0.952626	Low temperature viability protein, expressed	00040 Pentose and glucuronate interconversions (3)	3
MLOC_45783.1	0.952596	Nucleic acid-binding, OB-fold-like protein	00620 Pyruvate metabolism (3)	3
MLOC_52821.2	0.952159	Unknown protein	00630 Glyoxylate and dicarboxylate metabolism (3)	3
MLOC_63506.1	0.951498	Cell growth-regulating nucleolar protein, putative	00564 Glycerophospholipid metabolism (3)	3
MLOC_60305.1	0.950348	Retrotransposon protein, putative, unclassified	00643 Styrene degradation (3)	3
MLOC_80595.2	0.950313	Nucleic acid binding protein	04141 Protein processing in endoplasmic reticulum (3)	3
MLOC_191.1	0.95031	ATP-dependent Clp protease proteolytic subunit	04066 HIF-1 signaling pathway (3)	3
MLOC_10667.2	0.947519	Protein recA	04146 Peroxisome (3)	3
MLOC_13078.2	0.946378	TUBBY protein	05230 Central carbon metabolism in cancer (3)	3
MLOC_4555.1	0.946117	Chromatin-remodeling protein 11	05010 Alzheimer's disease (3)	3
MLOC_4539.2	0.9457	Xyloglucan endotransglucosylase/hydrolase 1	05012 Parkinson's disease (3)	3
MLOC_23518.4	0.944941	Sulfate transporter 4.1	04932 Non-alcoholic fatty liver disease (NAFLD) (3)	3
MLOC_66485.1	0.943866	Peroxidase 16	05166 HTLV-I infection (3)	3
MLOC_34004.1	0.943409	Nucleolar protein	05169 Epstein-Barr virus infection (3)	3
MLOC_10261.1	0.94262	Peroxidase 24	00051 Fructose and mannose metabolism (2)	2
MLOC_57607.1	0.942577	Serine protease	00500 Starch and sucrose metabolism (2)	2
MLOC_82112.1	0.942508	Unknown protein	00520 Amino sugar and nucleotide sugar metabolism (2)	2
MLOC_15015.1	0.941899	DNA repair helicase rad5,16, putative	00710 Carbon fixation in photosynthetic organisms (2)	2
MLOC_16296.2	0.941501	DNA-directed DNA polymerase	00910 Nitrogen metabolism (2)	2
MLOC_11026.1	0.941304	LAG1 longevity assurance homolog 3 LENGTH=308	00561 Glycerolipid metabolism (2)	2
MLOC_55585.1	0.939863	Deoxyribose-phosphate aldolase	00250 Alanine, aspartate and glutamate metabolism (2)	2
MLOC_43476.1	0.939744	Early-responsive to dehydration stress-related protein	00340 Histidine metabolism (2)	2
MLOC_5883.1	0.938804	Origin recognition complex subunit 2, putative, expressed	00350 Tyrosine metabolism (2)	2
MLOC_68802.2	0.938485	Nuclear transport factor 2 domain containing protein, expressed	00460 Cyanoamino acid metabolism (2)	2
MLOC_7985.1	0.938475	Fasciclin-like arabinogalactan protein 10	00670 One carbon pool by folate (2)	2
MLOC_44606.1	0.937459	AP-1 complex subunit mu	00900 Terpenoid backbone biosynthesis (2)	2
MLOC_20533.1	0.937262	Eukaryotic translation initiation factor 3 subunit 7	00940 Phenylpropanoid biosynthesis (2)	2
MLOC_70079.3	0.936148	Eukaryotic translation initiation factor 2 alpha subunit family protein, expressed	03015 mRNA surveillance pathway (2)	2
MLOC_14393.3	0.935968	Loricrin-like	03460 Fanconi anemia pathway (2)	2
MLOC_12796.1	0.93486	Unknown protein	04151 PI3K-Akt signaling pathway (2)	2
MLOC_38753.1	0.934811	DNA polymerase epsilon subunit 2	04152 AMPK signaling pathway (2)	2
MLOC_78929.1	0.933665	Cactin	04150 mTOR signaling pathway (2)	2
MLOC_53617.1	0.933559	Sumo ligase, putative	04145 Phagosome (2)	2
MLOC_72162.1	0.933272	Kinase-like protein	04142 Lysosome (2)	2
MLOC_43627.4	0.933106	RNA-binding protein	03320 PPAR signaling pathway (2)	2
MLOC_55038.1	0.932726	RING finger and CHY zinc finger domain-containing protein 1	04919 Thyroid hormone signaling pathway (2)	2
MLOC_60854.2	0.931835	Protein kinase	04260 Cardiac muscle contraction (2)	2
MLOC_54675.1	0.931745	AT hook motif DNA-binding family protein	04966 Collecting duct acid secretion (2)	2
MLOC_55345.6	0.931506	Auxin response factor 29	04721 Synaptic vesicle cycle (2)	2
MLOC_56524.1	0.931201	Ubiquitin carboxyl-terminal hydrolase family protein LENGTH=395	05231 Choline metabolism in cancer (2)	2
MLOC_6342.1	0.931063	UPF0160 protein MYG1, mitochondrial	05323 Rheumatoid arthritis (2)	2
MLOC_75087.1	0.930489	Nitrate transporter	05016 Huntington's disease (2)	2
MLOC_53327.1	0.93022	Surfeit locus protein 6	05110 Vibrio cholerae infection (2)	2
MLOC_44667.1	0.93018	Ribosomal protein L12 family protein	05120 Epithelial cell signaling in Helicobacter pylori infection (2)	2
MLOC_76355.1	0.929638	Protein arginine N-methyltransferase	05162 Measles (2)	2
MLOC_52203.1	0.92961	DNA helicase	05168 Herpes simplex infection (2)	2
MLOC_61052.6	0.929388	DNA-directed RNA polymerase	01212 Fatty acid metabolism (1)	1
MLOC_63615.1	0.9289	Receptor-like protein kinase	00030 Pentose phosphate pathway (1)	1
MLOC_71727.1	0.928445	30S ribosomal protein S17	00052 Galactose metabolism (1)	1
MLOC_36634.2	0.928303	DNA replication licensing factor	00650 Butanoate metabolism (1)	1
MLOC_63780.6	0.92764	Tyrosyl-DNA phosphodiesterase	00720 Carbon fixation pathways in prokaryotes (1)	1
MLOC_81989.1	0.927085	Protein kinase family protein	00071 Fatty acid degradation (1)	1
MLOC_5000.1	0.926887	Pentatricopeptide repeat-containing protein, putative	00073 Cutin, suberine and wax biosynthesis (1)	1
MLOC_4486.1	0.926844	Protein transport protein SFT2, putative	00592 alpha-Linolenic acid metabolism (1)	1
MLOC_69818.1	0.926675	SWI4 1, Peter Pan-like protein suppressor	01040 Biosynthesis of unsaturated fatty acids (1)	1
MLOC_56451.1	0.926659	Siroheme synthase	00260 Glycine, serine and threonine metabolism (1)	1
MLOC_65675.1	0.926345	UDP-Glycosyltransferase superfamily protein LENGTH=453	00270 Cysteine and methionine metabolism (1)	1
MLOC_4966.5	0.926317	Isoleucine-tRNA ligase-like protein	00360 Phenylalanine metabolism (1)	1
MLOC_71177.2	0.926269	Pectinesterase	00380 Tryptophan metabolism (1)	1
MLOC_37545.1	0.926175	Midasin	00400 Phenylalanine, tyrosine and tryptophan biosynthesis (1)	1
MLOC_62056.2	0.92565	Eukaryotic translation initiation factor 3 subunit, putative	00480 Glutathione metabolism (1)	1
MLOC_57140.3	0.924441	Remorin family protein	00563 Glycosylphosphatidylinositol(GPI)-anchor biosynthesis (1)	1
MLOC_44316.2	0.924125	PHD finger protein ALFIN-LIKE 3	00540 Lipopolysaccharide biosynthesis (1)	1
MLOC_34492.1	0.923649	OTU domain-containing protein 6B	00760 Nicotinate and nicotinamide metabolism (1)	1
MLOC_31491.1	0.923419	COP9 signalosome complex subunit 7	00790 Folate biosynthesis (1)	1
MLOC_56595.1	0.92287	mRNA, clone: RTFL01-16-D19	00130 Ubiquinone and other terpenoid-quinone biosynthesis (1)	1
MLOC_81970.1	0.922763	Dynamin-related protein 1C, putative, expressed	00909 Sesquiterpenoid and triterpenoid biosynthesis (1)	1
MLOC_5583.3	0.922439	NBS-LRR disease resistance protein homologue	00906 Carotenoid biosynthesis (1)	1
MLOC_55823.2	0.922386	Cleavage and polyadenylation specificity factor subunit 5	00960 Tropane, piperidine and pyridine alkaloid biosynthesis (1)	1
MLOC_14761.2	0.922056	Tubby-like protein	00521 Streptomycin biosynthesis (1)	1
MLOC_55828.2	0.921997	Glucose-6-phosphate/phosphate translocator-related LENGTH=408	00524 Butirosin and neomycin biosynthesis (1)	1
MLOC_73716.2	0.921996	DNA topoisomerase	00627 Aminobenzoate degradation (1)	1
MLOC_53947.1	0.921587	Pyruvate dehydrogenase E1 component beta subunit, putative, expressed	03020 RNA polymerase (1)	1
MLOC_63436.1	0.921377	BZIP transcription factor	03040 Spliceosome (1)	1
MLOC_71029.1	0.92127	Unknown protein	00970 Aminoacyl-tRNA biosynthesis (1)	1
MLOC_53292.7	0.921186	Embryo defective 1381 protein	03060 Protein export (1)	1
MLOC_39598.3	0.920077	Unknown protein	04130 SNARE interactions in vesicular transport (1)	1
MLOC_57260.1	0.919917	Auxin induced-like protein	03050 Proteasome (1)	1
MLOC_58478.1	0.919882	Transcription factor, putative	03018 RNA degradation (1)	1
MLOC_56361.4	0.919056	Bifunctional purine biosynthesis protein purH	04390 Hippo signaling pathway (1)	1
MLOC_60529.1	0.918675	Ubiquitin activating enzyme 2	04391 Hippo signaling pathway -fly (1)	1
MLOC_45254.1	0.918527	FUNCTIONS IN: molecular_function unknown; INVOLVED IN: biological_process unknown; EXPRESSED IN: 23 plant structures; EXPRESSED DURING: 13 growth stages;	04070 Phosphatidylinositol signaling system (1)	1
MLOC_66063.2	0.918481	Protein VERNALIZATION INSENSITIVE	04024 cAMP signaling pathway (1)	1
MLOC_39632.1	0.918388	B-box zinc finger protein	04075 Plant hormone signal transduction (1)	1
MLOC_6493.1	0.918161	PIF / Ping-Pong family of plant transposases LENGTH=406	04144 Endocytosis (1)	1
MLOC_62654.4	0.918053	Outer envelope membrane protein-like protein	04810 Regulation of actin cytoskeleton (1)	1
MLOC_69628.1	0.917852	Receptor protein kinase, putative	04112 Cell cycle - Caulobacter (1)	1
MLOC_69619.1	0.917658	Dynamin-related protein 1A	04114 Oocyte meiosis (1)	1
MLOC_70585.1	0.917568	Histone deacetylase 2b	04115 p53 signaling pathway (1)	1
MLOC_49454.3	0.917441	Timeless family protein	04623 Cytosolic DNA-sensing pathway (1)	1
MLOC_59369.1	0.91727	Gibberellin receptor GID1L2	04612 Antigen processing and presentation (1)	1
MLOC_20390.2	0.916751	ATP-dependent DNA helicase	04910 Insulin signaling pathway (1)	1
MLOC_81884.2	0.916699	Replication protein A 32 kDa subunit	04922 Glucagon signaling pathway (1)	1
MLOC_64592.5	0.91646	Emsy N Terminus (ENT) domain-containing protein LENGTH=429	04924 Renin secretion (1)	1
MLOC_5156.1	0.91515	Calmodulin-binding protein, putative, expressed	04973 Carbohydrate digestion and absorption (1)	1
MLOC_64602.2	0.915024	DNA polymerase	04978 Mineral absorption (1)	1
MLOC_7416.2	0.914913	Unknown protein	04722 Neurotrophin signaling pathway (1)	1
MLOC_36986.1	0.914891	FRIGIDA-like protein	04626 Plant-pathogen interaction (1)	1
MLOC_81613.2	0.913888	26S proteasome non-ATPase regulatory subunit 3	05203 Viral carcinogenesis (1)	1
MLOC_5932.2	0.913722	laccase 10 LENGTH=558	05322 Systemic lupus erythematosus (1)	1
MLOC_10586.3	0.913508	Translation initiation factor IF-2	05034 Alcoholism (1)	1
MLOC_44213.2	0.913502	Dek protein	04930 Type II diabetes mellitus (1)	1
MLOC_59733.1	0.913287	Unknown protein	05164 Influenza A (1)	1
MLOC_58589.2	0.912197	Eukaryotic translation initiation factor 3 subunit C	05160 Hepatitis C (1)	1
MLOC_59466.2	0.911616	Atp-dependent RNA helicase		280	sum
MLOC_15152.1	0.90997	Exportin-T, putative
MLOC_75960.1	0.909715	Protein of unknown function (DUF616) LENGTH=581
MLOC_11172.2	0.909426	Yip1 domain-containing protein
MLOC_69480.1	0.909051	Mitochondrial transcription termination factor family protein
MLOC_54964.3	0.908791	Ubiquitin carboxyl-terminal hydrolase
MLOC_65511.1	0.908712	Midasin
MLOC_53880.3	0.908373	Ubiquitin-associated/translation elongation factor EF1B protein LENGTH=619
MLOC_52545.1	0.908024	40S ribosomal protein S13
MLOC_57298.2	0.907344	Eukaryotic initiation factor 4A (ATP-dependent RNA helicase eIF4A)
MLOC_62922.1	0.907047	50S ribosomal protein L25
MLOC_56129.2	0.906984	RING/U-box superfamily protein LENGTH=248
MLOC_74279.2	0.906825	Regulation of nuclear pre-mRNA domain-containing protein 1B
MLOC_77755.2	0.906695	Kinase family protein
MLOC_68959.1	0.906643	Prenylated Rab acceptor protein 1
MLOC_57098.2	0.906607	receptor-like kinase LENGTH=751
MLOC_10007.2	0.90637	Mitochondrial carrier family
MLOC_11662.2	0.906156	Micronuclear linker histone polyprotein, putative
MLOC_62225.1	0.906106	DNA topoisomerase
MLOC_59098.6	0.906047	Nucleotidyltransferase family protein, putative, expressed
MLOC_61721.1	0.905247	UDP-Glycosyltransferase superfamily protein LENGTH=495
MLOC_11400.1	0.905127	WD-repeat protein, putative
MLOC_60138.1	0.904996	Unknown protein
MLOC_61901.1	0.904886	MADS-box transcription factor 15
MLOC_34608.2	0.904605	Putative glycosyl hydrolase of unknown function (DUF1680) LENGTH=861
MLOC_56463.1	0.904491	S-adenosyl-L-methionine-dependent methyltransferases superfamily protein LENGTH=829
MLOC_73220.1	0.904046	CBS domain containing protein-like
MLOC_37381.1	0.903592	Homocysteine S-methyltransferase 1, putative, expressed
MLOC_36638.1	0.903549	BTB/POZ domain containing protein, expressed
MLOC_54618.1	0.903311	Eukaryotic translation initiation factor 3 subunit 2
MLOC_64743.1	0.902903	Mitogen activated protein kinase 20-1
MLOC_71854.1	0.902654	Yth domain-containing protein, putative
MLOC_57710.1	0.902141	U3 small nucleolar RNA-associated protein 10
MLOC_13768.1	0.901608	Protein phosphatase 2c, putative
MLOC_70474.2	0.901215	Ribosomal RNA large subunit methyltransferase E
MLOC_35082.1	0.900762	Unknown protein
MLOC_39950.2	0.900657	Transposon protein, putative, Mutator sub-class, expressed
MLOC_6341.1	-0.900146	F-box containing protein, putative
MLOC_75519.1	-0.900354	heat shock transcription factor A2 LENGTH=345
MLOC_37740.3	-0.901133	Beta-glucosidase
MLOC_70777.2	-0.901269	myb-like transcription factor family protein LENGTH=233
MLOC_12819.1	-0.901307	Unknown protein
MLOC_51888.1	-0.901731	Dual specificity protein phosphatase
MLOC_52949.2	-0.90188	C-8 sterol isomerases LENGTH=384
MLOC_19879.1	-0.90193	ACT domain-containing protein
MLOC_69831.1	-0.902123	Ubiquitin-protein ligase 4
MLOC_60963.1	-0.902228	Succinate dehydrogenase subunit 3
MLOC_44325.2	-0.902517	2-dehydro-3-deoxyphosphooctonate aldolase, putative, expressed
MLOC_63646.1	-0.902527	Nitrilase 2
MLOC_52876.11	-0.902734	Phosphatidylinositol glycan, class H
MLOC_61674.1	-0.902773	DUF866-domain-containing protein
MLOC_58764.5	-0.902962	4-coumarate:CoA ligase
MLOC_66000.2	-0.903128	Protein of unknown function (DUF760) LENGTH=368
MLOC_32589.2	-0.903148	Poly [ADP-ribose] polymerase 2
MLOC_57325.2	-0.903159	Kinesin, putative
MLOC_59602.1	-0.903164	E3 ubiquitin-protein ligase PRT1
MLOC_12498.3	-0.903265	Nitrilase
MLOC_22441.1	-0.903544	Unknown protein
MLOC_69312.2	-0.903608	GF14 protein
MLOC_4512.2	-0.903994	WD-repeat protein, putative
MLOC_64721.1	-0.904442	Aminoacylase-1
MLOC_66076.1	-0.904647	Adenine nucleotide alpha hydrolases-like superfamily protein LENGTH=242
MLOC_54501.1	-0.905144	Pectin lyase-like superfamily protein LENGTH=444
MLOC_57944.6	-0.905497	Kinase family protein
MLOC_32710.2	-0.905544	Ubiquitin carboxyl-terminal hydrolase
MLOC_67486.1	-0.905925	Ubiquinol-cytochrome c reductase complex protein
MLOC_53464.1	-0.905973	Calcium-binding protein, putative
MLOC_36543.1	-0.906031	UPF0414 transmembrane protein C20orf30 homolog
MLOC_14311.2	-0.906947	Protein of unknown function (DUF506) LENGTH=341
MLOC_55107.1	-0.907256	Xylose isomerase
MLOC_51560.3	-0.909013	Putative adipose-regulatory protein (Seipin) LENGTH=368
MLOC_16610.1	-0.9092	Cysteine proteinase inhibitor
MLOC_57276.1	-0.910058	Heavy metal transport/detoxification superfamily protein LENGTH=352
MLOC_75013.2	-0.910722	ARGONAUTE 1
MLOC_57475.1	-0.910729	40S ribosomal protein S21
MLOC_76258.1	-0.910737	Arginine biosynthesis bifunctional protein ArgJ
MLOC_66555.3	-0.910788	Purple acid phosphatase
MLOC_4373.1	-0.911178	Similarity to alpha galactosidase
MLOC_63916.1	-0.911232	Cathepsin B
MLOC_7481.2	-0.911329	CRAL-TRIO domain-containing protein
MLOC_56337.2	-0.91164	Unknown protein
MLOC_63954.1	-0.911663	Geranylgeranyl transferase type I beta subunit, putative
MLOC_7172.1	-0.912218	Fiber protein Fb15
MLOC_7062.1	-0.912275	Argininosuccinate lyase, putative, expressed
MLOC_67899.1	-0.912301	GRAM domain-containing protein / ABA-responsive protein-related LENGTH=219
MLOC_37884.1	-0.912465	Vacuolar protein sorting-associated protein-like protein
MLOC_73062.1	-0.913533	Histidine decarboxylase
MLOC_4518.1	-0.913587	Haloacid dehalogenase-like hydrolase family protein, putative, expressed
MLOC_10404.1	-0.91379	Ubiquitin-conjugating enzyme E2 N
MLOC_4535.2	-0.914449	Xaa-pro aminopeptidase, putative
MLOC_20456.1	-0.914469	Unknown protein
MLOC_58123.1	-0.915183	MATE efflux family protein LENGTH=477
MLOC_43786.1	-0.915233	Disease resistance protein
MLOC_54419.3	-0.915877	Aquaporin
MLOC_58946.2	-0.915891	Serine carboxypeptidase S28 family protein LENGTH=488
MLOC_63372.1	-0.916387	Dihydrolipoyllysine-residue acetyltransferase component of pyruvate dehydrogenase complex
MLOC_79339.1	-0.916531	Unknown protein
MLOC_72184.1	-0.916645	Nicotinate phosphoribosyltransferase, putative, expressed
MLOC_52513.1	-0.916725	Putative adipose-regulatory protein (Seipin) LENGTH=526
MLOC_37491.4	-0.916807	Peroxidase
MLOC_60235.1	-0.916864	Histone H2A
MLOC_6492.5	-0.918062	Xenotropic and polytropic retrovirus receptor-like protein
MLOC_36462.1	-0.918431	Nodulin-like / Major Facilitator Superfamily protein LENGTH=533
MLOC_66594.1	-0.918895	Citrate synthase
MLOC_80839.2	-0.918979	Rad23 UV excision repair protein family LENGTH=378
MLOC_65333.1	-0.919141	Voltage-gated potassium channel beta subunit
MLOC_61949.4	-0.919256	Malic enzyme
MLOC_15202.1	-0.919472	Protein kinase
MLOC_3872.1	-0.91949	Amino acid selective channel protein
MLOC_62525.3	-0.919601	Caleosin, putative, expressed
MLOC_74285.1	-0.919868	Hypersensitive induced response protein 4
MLOC_70742.1	-0.919905	Cytochrome b561
MLOC_14153.1	-0.920238	Copine-1
MLOC_5452.1	-0.920356	TRICHOME BIREFRINGENCE-LIKE 7 LENGTH=445
MLOC_67411.1	-0.920648	DNA-binding protein S1FA2
MLOC_44400.1	-0.920652	Signal recognition particle receptor beta subunit
MLOC_76275.5	-0.921816	Xylulose kinase
MLOC_55688.2	-0.921859	Esterase YbfF
MLOC_71353.10	-0.921924	Kinase-like protein
MLOC_52274.3	-0.92207	HXXXD-type acyl-transferase family protein LENGTH=428
MLOC_5761.2	-0.922079	Kinase, pfkB family protein
MLOC_61332.1	-0.922581	Chlororespiratory reduction 3
MLOC_21279.1	-0.922585	Phosphoribosyl-AMP cyclohydrolase
MLOC_8245.3	-0.922994	Sua5/YciO/YrdC/YwlC
MLOC_59546.1	-0.923264	V-type ATP synthase alpha chain
MLOC_63789.2	-0.923272	Kinase, putative
MLOC_67679.3	-0.923477	Unknown protein
MLOC_45089.1	-0.923659	Unknown protein
MLOC_77140.1	-0.924241	Unknown protein
MLOC_75088.5	-0.925181	Reductase 2
MLOC_70169.1	-0.92521	Succinate dehydrogenase subunit 4
MLOC_9808.1	-0.925336	Transporter, folate-biopterin transporter
MLOC_52639.2	-0.925754	Protein of unknown function, DUF547 LENGTH=582
MLOC_5352.2	-0.925962	Glycine cleavage system H protein 1
MLOC_21503.1	-0.926379	Mitochondrial carrier protein, putative
MLOC_36558.3	-0.926683	Unknown protein
MLOC_66409.1	-0.927286	Cytochrome c oxidase subunit
MLOC_75092.2	-0.927327	CONSTANS-like protein
MLOC_58287.2	-0.927532	Potassium transporter
MLOC_73139.1	-0.927654	Protein phosphatase 2c, putative
MLOC_72860.1	-0.927784	Serine carboxypeptidase-like protein
MLOC_19.2	-0.928253	4-coumarate-coa ligase
MLOC_23298.1	-0.928262	Unknown protein
MLOC_13413.1	-0.928939	Protein phosphatase 2c
MLOC_62165.1	-0.929053	Isoflavone reductase
MLOC_63030.1	-0.929138	V-type proton ATPase subunit F
MLOC_75225.1	-0.929346	Aldo/keto reductase, putative
MLOC_79070.2	-0.929579	Glucose-6-phosphate 1-dehydrogenase
MLOC_2480.1	-0.93008	Dihydroorotase
MLOC_37615.1	-0.930116	TBC1 domain family member
MLOC_51591.2	-0.930397	Annexin 2
MLOC_12760.1	-0.931084	Late-embryogenesis abundant protein 1
MLOC_64091.1	-0.931125	Cytoplasmic FMR1-interacting protein 1
MLOC_73035.1	-0.931507	uridine kinase-like 5 LENGTH=465
MLOC_76072.2	-0.932088	Solute carrier family 22 member 1
MLOC_73859.1	-0.932513	Unknown protein
MLOC_58318.2	-0.933217	5-hydroxyisourate hydrolase
MLOC_6711.2	-0.934104	G-box binding factor 1
MLOC_6173.2	-0.934497	Sucrose phosphate phosphatase
MLOC_53317.2	-0.934717	Hexokinase 5
MLOC_20784.1	-0.93521	Glycerol kinase-like protein
MLOC_67931.1	-0.935639	Unknown protein
MLOC_11947.2	-0.93569	Argininosuccinate synthase
MLOC_57758.1	-0.936264	Diacylglycerol kinase 1, putative
MLOC_72636.1	-0.937366	Sugar transport protein 5
MLOC_57806.2	-0.937893	Early responsive to dehydration protein
MLOC_18300.1	-0.937915	9-cis-epoxycarotenoid dioxygenase 2
MLOC_54200.2	-0.937997	GDSL esterase/lipase
MLOC_59107.2	-0.938492	Unknown protein
MLOC_14192.4	-0.93866	Type II DNA topoisomerase VI subunit A 1
MLOC_14032.1	-0.939092	Unknown protein
MLOC_10450.1	-0.939466	Anthranilate synthase component I family protein, expressed
MLOC_52037.1	-0.940564	Mevalonate kinase, putative, expressed
MLOC_68838.1	-0.940621	RING-H2 finger protein
MLOC_61064.1	-0.94063	Adenosine kinase-like protein
MLOC_61601.1	-0.940778	Pyrimidine 5'-nucleotidase
MLOC_64213.4	-0.940865	Reticulon family protein LENGTH=267
MLOC_68302.1	-0.940965	Purine permease
MLOC_66382.3	-0.942626	HD domain containing protein, expressed
MLOC_56099.3	-0.942767	Alpha-N-arabinofuranosidase A
MLOC_39143.3	-0.942823	Cytosolic purine 5-nucleotidase
MLOC_20608.1	-0.942864	Unknown protein
MLOC_60887.1	-0.943194	Fumarylacetoacetase
MLOC_10032.2	-0.943595	Disease resistance protein (CC-NBS-LRR)
MLOC_6817.1	-0.943649	Kinase, putative
MLOC_69717.1	-0.943791	Cellulase (glycosyl hydrolase family 5) protein LENGTH=552
MLOC_61753.1	-0.944191	Stachyose synthase
MLOC_55784.1	-0.944558	Undecaprenyl pyrophosphate synthase
MLOC_40002.1	-0.944768	Biogenesis of lysosome-related organelles complex 1 subunit 2
MLOC_70434.1	-0.944906	Choline/ethanolamine kinase
MLOC_58237.1	-0.945639	Type 1 membrane protein-like
MLOC_37267.1	-0.946012	WD-repeat protein, putative
MLOC_63249.2	-0.946278	Unknown protein
MLOC_75290.1	-0.946405	Plant protein of unknown function (DUF936) LENGTH=748
MLOC_55975.1	-0.947753	D-cysteine desulfhydrase
MLOC_34842.2	-0.947778	NAD(P)-binding Rossmann-fold superfamily protein LENGTH=264
MLOC_69467.1	-0.948045	Prolyl aminopeptidase
MLOC_4579.1	-0.948666	2-oxoglutarate (2OG) and Fe(II)-dependent oxygenase superfamily protein LENGTH=348
MLOC_57706.1	-0.948908	Ras-related protein Rab-2-A
MLOC_57423.1	-0.950157	Armadillo/beta-catenin repeat protein-like
MLOC_72096.1	-0.951161	Transmembrane protein 184C
MLOC_60160.1	-0.951269	Arabidopsis protein of unknown function (DUF241) LENGTH=250
MLOC_7074.2	-0.951905	Protein of unknown function (DUF581) LENGTH=267
MLOC_69905.3	-0.95253	Beta-glucosidase
MLOC_3963.3	-0.953034	Choline/ethanolamine kinase
MLOC_51202.2	-0.956111	FK506-binding protein 5(PEPTIDYL-PROLYL CIS-TRANS ISOMERASE)
MLOC_65109.6	-0.957031	Inositol-tetrakisphosphate 1-kinase, putative
MLOC_11180.1	-0.957736	Syntaxin-52
MLOC_55832.1	-0.958203	ARF-GAP domain 13
MLOC_56833.1	-0.960945	Acyl-coenzyme A oxidase
MLOC_21990.1	-0.962641	Glutathione S-transferase
MLOC_7234.1	-0.963028	Unknown protein
MLOC_65595.1	-0.964909	Protein lunapark
MLOC_12614.1	-0.965343	Formate-tetrahydrofolate ligase
MLOC_11571.1	-0.966746	Prolyl aminopeptidase
MLOC_18233.1	-0.967291	Glyceraldehyde-3-phosphate dehydrogenase
MLOC_63123.5	-0.968027	2-oxoglutarate (2OG) and Fe(II)-dependent oxygenase superfamily protein LENGTH=332
MLOC_16005.1	-0.969299	Thymidylate kinase
MLOC_65636.1	-0.971034	Aldose 1-epimerase, putative
MLOC_6571.1	-0.971391	Synaptotagmin, putative
MLOC_70839.3	-0.974184	6-phosphogluconate dehydrogenase, NAD-binding protein
MLOC_11546.3	-0.975384	D-lactate dehydrogenase 2, mitochondrial
MLOC_14916.1	-0.976743	Bifunctional protein folD
MLOC_36509.1	-0.978693	Salt overly sensitive 1
MLOC_37603.1	-0.982639	Protein of unknown function (DUF594) LENGTH=877
MLOC_10003.2	-0.98264	Transmembrane protein 56
MLOC_46009.1	-0.982641	Unknown protein
MLOC_60100.1	-0.982648	Early nodulin 20
MLOC_51107.1	-0.983379	Major facilitator superfamily protein LENGTH=558
MLOC_21679.1	-0.98399	S-receptor kinase, putative
