# Supplementary material for: Involvement of Alternative Splicing in Barley Seed Germination
Source: PLoS One. 2016 Mar 31;11(3):e0152824. doi: 10.1371/journal.pone.0152824 (PMC4816419; doi:10.1371/journal.pone.0152824)
Supplement: S18 Table — (XLSX) [file pone.0152824.s018.xlsx]

## Sheet: S18
S18 Table. Co-expressed genes with AS auxin responsive gene (MLOC_54787)
GeneID	Corr values	Readable Descriptions	Mapping to path KEGG pathways	Numbers
MLOC_54787.1	1	Auxin responsive protein	03008 Ribosome biogenesis in eukaryotes (13)	13
MLOC_66585.2	0.982792	Thiosulfate sulfurtransferase	03013 RNA transport (7)	7
MLOC_60832.2	0.981388	Sphingosine-1-phosphate lyase	01200 Carbon metabolism (6)	6
MLOC_37774.2	0.97384	Calmodulin-binding family protein, putative, expressed	03040 Spliceosome (6)	6
MLOC_77359.2	0.968814	Kinesin-like protein	00010 Glycolysis / Gluconeogenesis (4)	4
MLOC_72630.1	0.966074	Nodulin-like / Major Facilitator Superfamily protein LENGTH=525	00230 Purine metabolism (4)	4
MLOC_37603.1	0.96542	Protein of unknown function (DUF594) LENGTH=877	00240 Pyrimidine metabolism (4)	4
MLOC_10003.2	0.965418	Transmembrane protein 56	03018 RNA degradation (4)	4
MLOC_46009.1	0.965417	Unknown protein	05202 Transcriptional misregulation in cancers (4)	4
MLOC_60100.1	0.965406	Early nodulin 20	01230 Biosynthesis of amino acids (3)	3
MLOC_11293.1	0.965235	Mitotic checkpoint serine/threonine-protein kinase BUB1	00030 Pentose phosphate pathway (3)	3
MLOC_36972.2	0.962548	Pectinesterase	00500 Starch and sucrose metabolism (3)	3
MLOC_22184.1	0.961632	Microtubule associated protein family protein, putative, expressed	03020 RNA polymerase (3)	3
MLOC_67669.1	0.961358	Protein of unknown function, DUF617 LENGTH=238	04141 Protein processing in endoplasmic reticulum (3)	3
MLOC_13850.2	0.959216	Major facilitator superfamily transporter	05016 Huntington's disease (3)	3
MLOC_68247.1	0.958109	6-phosphogluconolactonase	05169 Epstein-Barr virus infection (3)	3
MLOC_55325.1	0.956229	Calcium-binding EF-hand family protein LENGTH=564	00020 Citrate cycle (TCA cycle) (2)	2
MLOC_57276.1	0.954153	Heavy metal transport/detoxification superfamily protein LENGTH=352	00051 Fructose and mannose metabolism (2)	2
MLOC_69576.1	0.953129	Harpin-induced protein 1 containing protein, expressed	00052 Galactose metabolism (2)	2
MLOC_20784.1	0.952883	Glycerol kinase-like protein	00520 Amino sugar and nucleotide sugar metabolism (2)	2
MLOC_20645.2	0.95236	Esterase/lipase/thioesterase family protein-like	00190 Oxidative phosphorylation (2)	2
MLOC_54892.1	0.952342	Peroxidase 10	03010 Ribosome (2)	2
MLOC_71748.1	0.951913	Xyloglucan endotransglucosylase/hydrolase protein 15	03015 mRNA surveillance pathway (2)	2
MLOC_62434.1	0.950622	24-sterol C-methyltransferase	04120 Ubiquitin mediated proteolysis (2)	2
MLOC_64684.2	0.950387	Defensin	04151 PI3K-Akt signaling pathway (2)	2
MLOC_39143.3	0.948931	Cytosolic purine 5-nucleotidase	04152 AMPK signaling pathway (2)	2
MLOC_71936.1	0.948756	Calmodulin-like protein	04075 Plant hormone signal transduction (2)	2
MLOC_6766.2	0.94874	Protein kinase-like protein	04110 Cell cycle (2)	2
MLOC_15687.1	0.947205	Peroxidase 66	04111 Cell cycle - yeast (2)	2
MLOC_70742.1	0.946072	Cytochrome b561	04623 Cytosolic DNA-sensing pathway (2)	2
MLOC_7040.1	0.943132	Subtilisin-like serine protease	04910 Insulin signaling pathway (2)	2
MLOC_5705.1	0.942626	Cytokinin riboside 5'-monophosphate phosphoribohydrolase	04915 Estrogen signaling pathway (2)	2
MLOC_67884.1	0.940636	Senescence-inducible chloroplast stay-green protein	04626 Plant-pathogen interaction (2)	2
MLOC_69513.1	0.939039	Unknown protein	05230 Central carbon metabolism in cancer (2)	2
MLOC_53896.1	0.93885	Protein kinase superfamily protein LENGTH=349	05203 Viral carcinogenesis (2)	2
MLOC_28316.1	0.938678	Vacuolar-type H+-ATPase (V-ATPase) subunit G2	05012 Parkinson's disease (2)	2
MLOC_67234.1	0.937797	6-phosphofructokinase	01210 2-Oxocarboxylic acid metabolism (1)	1
MLOC_53317.2	0.937614	Hexokinase 5	00040 Pentose and glucuronate interconversions (1)	1
MLOC_80094.2	0.935769	Aquaporin	00620 Pyruvate metabolism (1)	1
MLOC_52671.1	0.934398	Outer mitochondrial membrane protein porin	00720 Carbon fixation pathways in prokaryotes (1)	1
MLOC_11145.1	0.933886	6-phosphofructokinase	00680 Methane metabolism (1)	1
MLOC_52639.2	0.933167	Protein of unknown function, DUF547 LENGTH=582	00920 Sulfur metabolism (1)	1
MLOC_58873.1	0.932445	Condensin complex subunit	00100 Steroid biosynthesis (1)	1
MLOC_58753.1	0.932042	Polyamine oxidase, putative	00561 Glycerolipid metabolism (1)	1
MLOC_10763.2	0.931453	ADP-ribosylation factor	00600 Sphingolipid metabolism (1)	1
MLOC_7062.1	0.929637	Argininosuccinate lyase, putative, expressed	00250 Alanine, aspartate and glutamate metabolism (1)	1
MLOC_56649.4	0.92919	Coiled-coil domain-containing protein 25	00270 Cysteine and methionine metabolism (1)	1
MLOC_54602.1	0.928957	Microtubule-associated protein MAP65-1a	00310 Lysine degradation (1)	1
MLOC_79261.1	0.927856	Glutathione S-transferase family protein LENGTH=266	00220 Arginine biosynthesis (1)	1
MLOC_57810.1	0.927599	Ribonucleoside hydrolase 1	00330 Arginine and proline metabolism (1)	1
MLOC_80839.2	0.926881	Rad23 UV excision repair protein family LENGTH=378	00410 beta-Alanine metabolism (1)	1
MLOC_56278.2	0.926394	Aquaporin 2.1	00480 Glutathione metabolism (1)	1
MLOC_15203.1	0.92587	Laccase 1	00563 Glycosylphosphatidylinositol(GPI)-anchor biosynthesis (1)	1
MLOC_63372.1	0.925581	Dihydrolipoyllysine-residue acetyltransferase component of pyruvate dehydrogenase complex	00940 Phenylpropanoid biosynthesis (1)	1
MLOC_37491.4	0.92518	Peroxidase	00944 Flavone and flavonol biosynthesis (1)	1
MLOC_75528.1	0.925148	O-methyltransferase	00521 Streptomycin biosynthesis (1)	1
MLOC_1497.2	0.924764	Glucose-6-phosphate isomerase	00524 Butirosin and neomycin biosynthesis (1)	1
MLOC_58904.1	0.923754	Actin-depolymerizing factor 6	04122 Sulfur relay system (1)	1
MLOC_4831.1	0.923711	Rhodanese-like domain containing protein, expressed	03030 DNA replication (1)	1
MLOC_58744.1	0.920195	HXXXD-type acyl-transferase family protein LENGTH=428	03420 Nucleotide excision repair (1)	1
MLOC_13053.1	0.91948	Unknown protein	03430 Mismatch repair (1)	1
MLOC_65293.1	0.919167	Transmembrane protein 165	04350 TGF-beta signaling pathway (1)	1
MLOC_59655.4	0.918837	Rop guanine nucleotide exchange factor, putative	04066 HIF-1 signaling pathway (1)	1
MLOC_65405.2	0.918715	Early-responsive to dehydration stress-related protein	04068 FoxO signaling pathway (1)	1
MLOC_57325.2	0.916629	Kinesin, putative	04020 Calcium signaling pathway (1)	1
MLOC_53068.9	0.91633	Protein kinase	04071 Sphingolipid signaling pathway (1)	1
MLOC_22492.1	0.915331	Plastocyanin-like domain containing protein	04022 cGMP - PKG signaling pathway (1)	1
MLOC_70906.2	0.915236	GCN5-related N-acetyltransferase-like	04150 mTOR signaling pathway (1)	1
MLOC_54419.3	0.913878	Aquaporin	04145 Phagosome (1)	1
MLOC_52146.1	0.913606	Zinc finger family protein	04142 Lysosome (1)	1
MLOC_5014.3	0.912568	CG31122, isoform A	04146 Peroxisome (1)	1
MLOC_54650.4	0.911382	Annexin	04810 Regulation of actin cytoskeleton (1)	1
MLOC_58687.1	0.909683	Cytochrome P450 family protein, expressed	04113 Meiosis - yeast (1)	1
MLOC_61976.1	0.909544	F-box protein PP2-B1	04621 NOD-like receptor signaling pathway (1)	1
MLOC_62183.3	0.908311	Copine, putative	04612 Antigen processing and presentation (1)	1
MLOC_21679.1	0.907329	S-receptor kinase, putative	04666 Fc gamma R-mediated phagocytosis (1)	1
MLOC_52057.3	0.906991	Protein of unknown function, DUF547 LENGTH=505	03320 PPAR signaling pathway (1)	1
MLOC_57565.1	0.906837	Ubiquinol-cytochrome C reductase complex	04914 Progesterone-mediated oocyte maturation (1)	1
MLOC_6563.1	0.90663	Chloride channel G	04919 Thyroid hormone signaling pathway (1)	1
MLOC_68500.1	0.906452	Sugar transporter, putative	04260 Cardiac muscle contraction (1)	1
MLOC_66007.1	0.905646	HXXXD-type acyl-transferase family protein LENGTH=428	04973 Carbohydrate digestion and absorption (1)	1
MLOC_56286.2	0.904177	Zinc transporter 4	04978 Mineral absorption (1)	1
MLOC_56123.1	0.904143	Tetraspanin family protein	04966 Collecting duct acid secretion (1)	1
MLOC_61753.1	0.903261	Stachyose synthase	04721 Synaptic vesicle cycle (1)	1
MLOC_69600.1	0.903213	Isocitrate dehydrogenase [NADP]	04360 Axon guidance (1)	1
MLOC_64879.2	0.903063	Hydroxyproline-rich glycoprotein family protein	05200 Pathways in cancer (1)	1
MLOC_17638.1	0.90302	Unknown protein	05231 Choline metabolism in cancer (1)	1
MLOC_60359.1	0.902632	4-coumarate-coa ligase	05206 MicroRNAs in cancer (1)	1
MLOC_65684.2	0.902567	Cysteine proteinase	05205 Proteoglycans in cancer (1)	1
MLOC_60975.2	0.90234	9-cis-epoxycarotenoid dioxygenase, putative	05215 Prostate cancer (1)	1
MLOC_2431.1	0.901753	2-oxoglutarate (2OG) and Fe(II)-dependent oxygenase superfamily protein LENGTH=348	05323 Rheumatoid arthritis (1)	1
MLOC_33258.3	0.901192	FAR1-related sequence 5 LENGTH=788	05010 Alzheimer's disease (1)	1
MLOC_66347.1	0.900594	Ubiquitin-conjugating enzyme	04930 Type II diabetes mellitus (1)	1
MLOC_14859.1	-0.900034	F-box domain containing protein	04932 Non-alcoholic fatty liver disease (NAFLD) (1)	1
MLOC_67039.1	-0.900068	F-box domain containing protein, expressed	05110 Vibrio cholerae infection (1)	1
MLOC_53928.8	-0.900122	PHD finger protein	05120 Epithelial cell signaling in Helicobacter pylori infection (1)	1
MLOC_58330.2	-0.900146	Auxin response factor 18	05133 Pertussis (1)	1
MLOC_74893.1	-0.900362	Ubiquitin-protein ligase 4	05166 HTLV-I infection (1)	1
MLOC_4430.1	-0.900496	Pseudouridine synthase family protein	05160 Hepatitis C (1)	1
MLOC_74447.1	-0.900543	ATP-dependent RNA helicase	05168 Herpes simplex infection (1)	1
MLOC_14248.1	-0.901121	Putative endonuclease or glycosyl hydrolase LENGTH=924		177	sum
MLOC_56743.1	-0.901162	Guanine nucleotide-binding protein-like 3
MLOC_66040.1	-0.901202	DNA-directed RNA polymerase
MLOC_7100.3	-0.901391	Peptidyl-prolyl cis-trans isomerase
MLOC_65881.1	-0.901589	Tetratricopeptide repeat (TPR)-like superfamily protein LENGTH=914
MLOC_44606.1	-0.901698	AP-1 complex subunit mu
MLOC_34358.1	-0.901729	Protein kinase family protein
MLOC_58994.2	-0.90175	WD repeat protein-like
MLOC_22404.1	-0.90177	Outer arm dynein light chain 1 protein LENGTH=677
MLOC_54108.2	-0.901995	CwfJ domain protein
MLOC_3334.1	-0.90202	FAR1-related sequence 6 LENGTH=703
MLOC_61804.1	-0.902135	Disease resistance-responsive (Dirigent-like protein) family protein
MLOC_81297.1	-0.902348	MATE efflux protein-like
MLOC_64804.2	-0.902451	Actin-related protein 6
MLOC_5621.1	-0.902828	Glucan endo-1,3-beta-glucosidase 7
MLOC_5812.1	-0.903079	Pentatricopeptide repeat-containing protein
MLOC_4202.1	-0.90329	RING/U-box superfamily protein LENGTH=738
MLOC_55271.1	-0.903429	NOP14 nucleolar protein homolog
MLOC_19714.1	-0.903571	DNA repair/transcription protein Mms19-like protein
MLOC_53820.2	-0.903686	Leaf and flower related protein
MLOC_58241.2	-0.903763	Low temperature viability protein, expressed
MLOC_37134.2	-0.903825	Pectinesterase
MLOC_6327.3	-0.903873	Sequence-specific DNA-binding transcription factor
MLOC_65125.1	-0.903964	Serrate RNA effector molecule
MLOC_36947.3	-0.904405	Helicase, putative
MLOC_71685.2	-0.904456	Kinase, putative
MLOC_52821.2	-0.904457	Unknown protein
MLOC_13606.1	-0.904467	Replication factor C subunit, putative
MLOC_74044.2	-0.904537	Protein kinase family protein
MLOC_37696.1	-0.904627	DTW domain containing protein
MLOC_37060.1	-0.90478	N-acetyltransferase-like protein
MLOC_50957.2	-0.904879	CTD small phosphatase-like protein
MLOC_34938.1	-0.904879	Transcriptional adapter 2
MLOC_12783.1	-0.905022	Ubiquitin carboxyl-terminal hydrolase, putative
MLOC_68174.2	-0.905388	F-box protein
MLOC_13316.1	-0.905663	Pentatricopeptide repeat-containing protein, putative
MLOC_45254.1	-0.90571	FUNCTIONS IN: molecular_function unknown; INVOLVED IN: biological_process unknown; EXPRESSED IN: 23 plant structures; EXPRESSED DURING: 13 growth stages;
MLOC_66513.1	-0.905837	Pre-mRNA-processing-splicing factor LENGTH=2359
MLOC_14604.5	-0.906131	Kinase
MLOC_54314.2	-0.906206	Protein of unknown function (DUF1685) LENGTH=189
MLOC_19681.2	-0.906399	Putative endonuclease or glycosyl hydrolase LENGTH=346
MLOC_77296.2	-0.906402	U3 small nucleolar RNA-associated protein, putative
MLOC_11805.1	-0.906843	Mitochondrial import inner membrane translocase subunit tim23
MLOC_55976.1	-0.906856	Adenine nucleotide alpha hydrolases-like protein
MLOC_76453.1	-0.907181	S-adenosylmethionine-dependent methyltransferase, putative
MLOC_57109.1	-0.907272	Zinc finger protein
MLOC_57217.1	-0.907297	Gc-rich sequence DNA-binding factor, putative
MLOC_66048.1	-0.907424	AT hook motif DNA-binding family protein
MLOC_57691.2	-0.907442	tRNA (guanine(10)-N2)-methyltransferase homolog
MLOC_5664.2	-0.907547	WD-repeat protein, putative
MLOC_67139.1	-0.908093	Pentatricopeptide repeat protein
MLOC_36688.1	-0.908538	Leucine-rich repeat receptor-like protein kinase family protein LENGTH=1141
MLOC_16126.1	-0.908735	Double-stranded RNA-binding protein 2
MLOC_7925.1	-0.908782	WUSCHEL-related homeobox
MLOC_77326.1	-0.908788	RING/U-box superfamily protein LENGTH=666
MLOC_14197.1	-0.909088	Peroxidase
MLOC_62611.2	-0.909121	Peptidyl-prolyl cis-trans isomerase
MLOC_12806.1	-0.909147	Pentatricopeptide repeat-containing protein
MLOC_17069.1	-0.909235	Splicing factor U2af large subunit A
MLOC_61570.1	-0.909262	SET domain protein
MLOC_76388.1	-0.909388	Sel1 domain protein repeat-containing protein
MLOC_4434.2	-0.909472	Nucleoporin NUP188-like protein
MLOC_4879.2	-0.909532	NF-X1-type zinc finger protein NFXL1
MLOC_51140.2	-0.909757	F-box domain containing protein
MLOC_71854.1	-0.909781	Yth domain-containing protein, putative
MLOC_61272.1	-0.909846	DDB1- and CUL4-associated factor homolog 1
MLOC_64195.14	-0.910036	Polycomb group protein EMBRYONIC FLOWER
MLOC_72634.2	-0.910062	Zinc finger CCHC domain-containing protein
MLOC_13809.2	-0.910153	Mitochondrial import inner membrane translocase subunit Tim17
MLOC_73275.1	-0.910279	SnoRNP assembly factor Naf1, putative
MLOC_66152.2	-0.910388	Auxin response factor 18
MLOC_10915.1	-0.91063	cDNA clone:001-032-H02, full insert sequence
MLOC_4341.1	-0.910745	T-complex protein 1 subunit delta
MLOC_66727.1	-0.910747	BAH domain ;TFIIS helical bundle-like domain LENGTH=1611
MLOC_32946.1	-0.910791	60S ribosomal protein L7a
MLOC_81371.1	-0.910878	Suppressor of auxin resistance1 protein
MLOC_57282.1	-0.911168	FCA protein
MLOC_6280.1	-0.911241	U3 small nucleolar RNA-associated protein-like protein
MLOC_54217.1	-0.911289	Cyclin-dependent kinase inhibitor 1
MLOC_78303.1	-0.91138	Kinase-like protein
MLOC_38536.2	-0.911498	CBL-interacting protein kinase 25
MLOC_53887.1	-0.91195	ATP-binding cassette
MLOC_60521.4	-0.911959	TRAF-like superfamily protein LENGTH=1055
MLOC_57710.1	-0.911979	U3 small nucleolar RNA-associated protein 10
MLOC_53292.7	-0.912057	Embryo defective 1381 protein
MLOC_6850.1	-0.912073	Multidrug resistance protein ABC transporter family
MLOC_3107.1	-0.912237	GATA transcription factor 25
MLOC_60490.6	-0.912368	DNA primase/helicase
MLOC_61454.3	-0.912512	IQ domain-containing protein
MLOC_60274.1	-0.912528	Serine/threonine-protein kinase WNK (With No Lysine)-related LENGTH=527
MLOC_69628.1	-0.912812	Receptor protein kinase, putative
MLOC_44478.2	-0.913005	2-oxoglutarate (2OG) and Fe(II)-dependent oxygenase superfamily protein LENGTH=349
MLOC_70585.1	-0.913142	Histone deacetylase 2b
MLOC_11983.1	-0.913237	Nuclear-interacting partner of ALK
MLOC_65889.5	-0.913253	Acyl-CoA N-acyltransferase with RING/FYVE/PHD-type zinc finger protein LENGTH=1189
MLOC_50296.1	-0.913613	DNA polymerase
MLOC_63606.1	-0.913954	Serine/threonine-protein kinase WNK (With No Lysine)-related LENGTH=527
MLOC_4657.1	-0.913956	Transcription factor, putative
MLOC_69075.2	-0.914127	ATP-dependent RNA helicase
MLOC_64743.1	-0.914198	Mitogen activated protein kinase 20-1
MLOC_55660.1	-0.914519	Pentatricopeptide repeat-containing protein, putative
MLOC_61186.1	-0.914612	BEST Arabidopsis thaliana protein match is: TPX2 (targeting protein for Xklp2) protein family . LENGTH=367
MLOC_44490.1	-0.91464	Phosphatidylinositol N-acetylglucosaminyltransferase subunit C, putative
MLOC_63685.3	-0.91492	HUS1 checkpoint protein
MLOC_4611.1	-0.915012	Protein kinase, putative
MLOC_10482.5	-0.915063	rRNA biogenesis protein RRP5
MLOC_55791.2	-0.915425	Ubiquitin carboxyl-terminal hydrolase family protein, expressed
MLOC_39598.3	-0.915572	Unknown protein
MLOC_54361.1	-0.915586	DNA-directed RNA polymerase subunit D
MLOC_67834.1	-0.915644	basic helix-loop-helix (bHLH) DNA-binding superfamily protein LENGTH=359
MLOC_59737.1	-0.915874	DNA polymerase V
MLOC_57730.3	-0.915907	Microtubule-associated protein MAP65-1a
MLOC_36681.1	-0.915978	DNA-directed RNA polymerase
MLOC_61098.2	-0.915989	Zinc finger (Ran-binding) family protein
MLOC_58525.1	-0.916579	CCAAT-box-binding transcription factor-like protein
MLOC_36944.1	-0.916675	Nuclear transcription factor Y subunit B-1
MLOC_40067.1	-0.916938	SDA1 family protein
MLOC_53953.3	-0.91728	N(alpha)-acetyltransferase 35, NatC auxiliary subunit
MLOC_63799.5	-0.917379	Transposon protein, putative, Mutator sub-class
MLOC_67808.1	-0.917559	ATP-dependent RNA helicase-like protein
MLOC_81426.2	-0.917731	PHD finger family protein
MLOC_58301.1	-0.917746	Exosome complex exonuclease RRP40
MLOC_20807.1	-0.917801	Ribosome maturation protein SBDS
MLOC_60410.5	-0.917813	Pentatricopeptide repeat-containing protein
MLOC_13749.4	-0.917864	Receptor-kinase, putative
MLOC_68405.1	-0.918694	THO complex subunit
MLOC_18664.3	-0.918733	Heat shock protein 90
MLOC_60639.1	-0.919307	Ataxin-10
MLOC_70581.2	-0.919579	Growth-regulating factor
MLOC_5176.2	-0.919697	Receptor-like kinase
MLOC_66973.2	-0.919889	Unknown protein
MLOC_70787.2	-0.919957	Splicing factor 3B subunit
MLOC_64592.5	-0.920309	Emsy N Terminus (ENT) domain-containing protein LENGTH=429
MLOC_36322.1	-0.920637	Nonsense-mediated mRNA decay NMD3 family protein
MLOC_72321.2	-0.920776	DNA (Cytosine-5)-methyltransferase, putative
MLOC_4863.2	-0.920889	GPI inositol-deacylase
MLOC_6856.2	-0.921389	COP9 signalosome complex subunit 4
MLOC_79081.1	-0.92147	Unknown protein
MLOC_12432.4	-0.921966	RNA polymerase II C-terminal domain phosphatase-like 2
MLOC_14289.2	-0.922517	Cyclin family protein
MLOC_7439.1	-0.922564	PHD-finger and DNA binding domain-containing protein
MLOC_69201.1	-0.922755	Pentatricopeptide repeat-containing protein, putative
MLOC_19175.1	-0.923965	NAC domain-containing protein 76
MLOC_10663.1	-0.923975	40S ribosomal protein S3
MLOC_64063.2	-0.924236	Nuclear transport factor 2 (NTF2) family protein with RNA binding (RRM-RBD-RNP motifs) domain LENGTH=460
MLOC_72646.2	-0.924316	ATP dependent RNA helicase
MLOC_34058.1	-0.924392	Phosphatidylinositol N-acetyglucosaminlytransferase subunit P-like protein
MLOC_62284.1	-0.925432	Eukaryotic translation initiation factor 3 subunit E
MLOC_66099.1	-0.925997	BEL1-like homeodomain protein
MLOC_63287.1	-0.926069	Choline transporter like family
MLOC_44144.1	-0.926327	CW-type Zinc Finger family protein, expressed
MLOC_5432.1	-0.926365	GTPase Der
MLOC_55774.1	-0.92645	BEST Arabidopsis thaliana protein match is: nucleoporin-related . LENGTH=1309
MLOC_22011.1	-0.927037	Pentatricopeptide repeat-containing protein
MLOC_58975.3	-0.927241	Ribonuclease Z
MLOC_11833.2	-0.928084	RING/U-box superfamily protein LENGTH=520
MLOC_57538.2	-0.928317	Pre-mRNA 3'-end-processing factor FIP1
MLOC_54583.1	-0.928342	CCP
MLOC_44131.1	-0.928648	Unknown protein
MLOC_4231.1	-0.928843	Protein of unknown function (DUF1336) LENGTH=492
MLOC_33781.1	-0.928866	Elongation factor Tu family protein, putative, expressed
MLOC_10411.2	-0.92935	ARM repeat superfamily protein LENGTH=877
MLOC_81592.1	-0.92994	Pre-mRNA cleavage complex II LENGTH=416
MLOC_53406.1	-0.930689	Retrotransposon protein, putative, unclassified
MLOC_68408.1	-0.930745	Midasin
MLOC_43743.1	-0.930945	Exosome complex exonuclease RRP4
MLOC_54855.1	-0.93134	Pentatricopeptide repeat-containing protein, putative
MLOC_39950.2	-0.931378	Transposon protein, putative, Mutator sub-class, expressed
MLOC_44485.1	-0.931533	Ankyrin-repeat containing protein, putative
MLOC_43699.1	-0.931601	Lysine-specific demethylase 7A
MLOC_61472.1	-0.931632	Pentatricopeptide repeat-containing protein
MLOC_54264.1	-0.932071	Histone-lysine N-methyltransferase
MLOC_68553.3	-0.932337	Ubiquitin-protein ligase, putative
MLOC_57766.1	-0.932434	GYF domain-containing protein
MLOC_4144.1	-0.932517	Lysine-specific histone demethylase 1
MLOC_15152.1	-0.932904	Exportin-T, putative
MLOC_71906.1	-0.933136	DNA polymerase III, gamma and tau subunit
MLOC_60294.2	-0.933225	Far upstream element-binding protein
MLOC_51308.2	-0.933236	ATP-dependent RNA helicase
MLOC_68945.2	-0.933273	tRNA (Adenine-N(1)-)-methyltransferase non-catalytic subunit trm6
MLOC_7118.1	-0.933391	Unknown protein
MLOC_61576.1	-0.93398	Nucleolar MIF4G domain-containing protein 1
MLOC_55962.2	-0.933997	THO complex subunit 2
MLOC_43149.1	-0.93418	WD-repeat protein Mip1
MLOC_58976.1	-0.934216	Ribosome biogenesis protein bop1, putative
MLOC_48709.1	-0.934547	Periodic tryptophan protein 2
MLOC_76523.2	-0.934701	Pentatricopeptide repeat-containing protein, putative
MLOC_63844.6	-0.935304	Origin recognition complex subunit 3, putative
MLOC_61805.1	-0.935499	RNA 3' terminal phosphate cyclase, putative
MLOC_65169.1	-0.935987	Paired amphipathic helix protein Sin3
MLOC_60118.1	-0.936511	Ribosome biogenesis protein BMS1-like protein
MLOC_73503.1	-0.936696	Mini-chromosome maintenance complex-binding protein
MLOC_71446.1	-0.936765	Pentatricopeptide repeat-containing protein, putative
MLOC_6586.1	-0.937051	Chaperone protein DnaJ
MLOC_73220.1	-0.938064	CBS domain containing protein-like
MLOC_37586.1	-0.938447	Histidine kinase-, DNA gyrase B-, and HSP90-like ATPase family protein
MLOC_38363.1	-0.938491	Pentatricopeptide repeat-containing protein
MLOC_10278.1	-0.938702	Single myb histone 6
MLOC_3646.1	-0.939163	exocyst subunit exo70 family protein B1 LENGTH=624
MLOC_5053.2	-0.939716	Far upstream element-binding protein
MLOC_55530.1	-0.939823	RNA polymerase II C-terminal domain phosphatase-like protein
MLOC_78250.1	-0.93985	Pre-mRNA-splicing factor RSE1
MLOC_55341.3	-0.93998	Retinoblastoma-related protein 1
MLOC_59557.1	-0.940097	Tudor/PWWP/MBT superfamily protein LENGTH=769
MLOC_71778.2	-0.940319	Protein of unknown function (DUF810) LENGTH=1117
MLOC_69480.1	-0.940379	Mitochondrial transcription termination factor family protein
MLOC_53442.8	-0.940732	FAR1-related sequence 7 LENGTH=764
MLOC_58514.8	-0.940926	Flap endonuclease 1
MLOC_56196.1	-0.940992	Chaperone protein dnaJ
MLOC_51450.2	-0.942043	Prohibitin
MLOC_19163.1	-0.942584	F-box domain containing protein
MLOC_55157.1	-0.943207	Peroxidase superfamily protein LENGTH=329
MLOC_4418.3	-0.943763	Quaking-like protein, KH domain RNA binding protein
MLOC_61671.5	-0.94422	WW domain-containing protein
MLOC_78661.1	-0.944371	Pentatricopeptide repeat-containing protein, putative
MLOC_56597.2	-0.944698	Pentatricopeptide repeat-containing protein
MLOC_10268.4	-0.945544	ATP-dependent RNA helicase, putative
MLOC_11948.5	-0.949302	Bromodomain-containing protein
MLOC_79811.1	-0.951226	protein serine/threonine kinases;protein tyrosine kinases;ATP binding;protein kinases LENGTH=1639
MLOC_54563.2	-0.951862	ATP-dependent RNA helicase-like protein
MLOC_71894.1	-0.952252	Alpha NAC-like protein
MLOC_64627.9	-0.952954	ATP-binding cassette transporter
MLOC_80137.1	-0.953697	Kinase, putative
MLOC_65909.1	-0.954487	F-box and JmjC domain-containing protein
MLOC_60620.1	-0.954964	DNA-directed RNA polymerase
MLOC_28796.5	-0.956784	AP2/B3-like transcriptional factor family protein LENGTH=337
MLOC_4294.1	-0.957739	DNA-directed RNA polymerase
MLOC_70474.2	-0.964906	Ribosomal RNA large subunit methyltransferase E
MLOC_67356.1	-0.96733	Nucleolar protein 10
MLOC_67231.2	-0.980609	Serine carboxypeptidase-like protein
