# Supplementary material for: Involvement of Alternative Splicing in Barley Seed Germination
Source: PLoS One. 2016 Mar 31;11(3):e0152824. doi: 10.1371/journal.pone.0152824 (PMC4816419; doi:10.1371/journal.pone.0152824)
Supplement: S19 Table — (XLSX) [file pone.0152824.s019.xlsx]

## Sheet: S19
S19 Table. Co-expressed genes with AS auxin responsive gene (MLOC_75842)
GeneID	Corr values	Readable Descriptions	Mapping to path KEGG pathways	Numbers
MLOC_75842.1	1	Auxin responsive protein	03010 Ribosome (12)	12
MLOC_67040.1	0.996961	CASP-like protein	00195 Photosynthesis (4)	4
MLOC_17130.1	0.994989	GDSL esterase/lipase	00073 Cutin, suberine and wax biosynthesis (4)	4
MLOC_64544.1	0.994162	Lipid transfer protein	00941 Flavonoid biosynthesis (4)	4
MLOC_71005.1	0.993843	Cytochrome P450, expressed	01200 Carbon metabolism (3)	3
MLOC_24239.1	0.99219	Transferase family protein, expressed	00230 Purine metabolism (3)	3
MLOC_66094.1	0.991273	Aquaporin	01230 Biosynthesis of amino acids (2)	2
MLOC_7979.1	0.991149	50S ribosomal protein L10	00500 Starch and sucrose metabolism (2)	2
MLOC_64382.1	0.990569	Bifunctional inhibitor/lipid-transfer protein/seed storage 2S albumin superfamily protein LENGTH=170	00196 Photosynthesis - antenna proteins (2)	2
MLOC_73897.1	0.990038	Peroxidase	00710 Carbon fixation in photosynthetic organisms (2)	2
MLOC_57345.1	0.989582	Major pollen allergen Bet v 1-D/H	00240 Pyrimidine metabolism (2)	2
MLOC_44818.1	0.98741	Unknown protein	00250 Alanine, aspartate and glutamate metabolism (2)	2
MLOC_34862.9	0.986435	Trigger factor	00260 Glycine, serine and threonine metabolism (2)	2
MLOC_13062.2	0.986391	myb domain protein 52 LENGTH=249	00270 Cysteine and methionine metabolism (2)	2
MLOC_54950.1	0.986043	WRKY transcription factor 13	00400 Phenylalanine, tyrosine and tryptophan biosynthesis (2)	2
MLOC_82071.1	0.985956	Non-specific lipid-transfer protein	00860 Porphyrin and chlorophyll metabolism (2)	2
MLOC_36993.2	0.984173	Hydroxyproline-rich glycoprotein family protein	00130 Ubiquinone and other terpenoid-quinone biosynthesis (2)	2
MLOC_38396.1	0.984142	Lipid-transfer protein-like protein	00970 Aminoacyl-tRNA biosynthesis (2)	2
MLOC_75630.1	0.983385	Unknown protein	00030 Pentose phosphate pathway (1)	1
MLOC_55561.1	0.983019	Cysteine proteinase	00040 Pentose and glucuronate interconversions (1)	1
MLOC_62569.1	0.982804	Unknown protein	00630 Glyoxylate and dicarboxylate metabolism (1)	1
MLOC_57584.2	0.982558	Nodulin MtN21 /EamA-like transporter family protein	00650 Butanoate metabolism (1)	1
MLOC_59106.2	0.982275	Thaumatin-like protein 1, putative, expressed	00062 Fatty acid elongation (1)	1
MLOC_53242.1	0.982098	Unknown protein	00280 Valine, leucine and isoleucine degradation (1)	1
MLOC_12556.1	0.981998	Unknown protein	00330 Arginine and proline metabolism (1)	1
MLOC_10343.1	0.981253	30S ribosomal protein S21	00350 Tyrosine metabolism (1)	1
MLOC_54500.1	0.980142	Pectin lyase-like superfamily protein LENGTH=444	00360 Phenylalanine metabolism (1)	1
MLOC_68171.1	0.978805	GDSL esterase/lipase	00410 beta-Alanine metabolism (1)	1
MLOC_68284.1	0.97842	NAC domain protein,	00430 Taurine and hypotaurine metabolism (1)	1
MLOC_68012.1	0.978356	GDSL esterase/lipase	00480 Glutathione metabolism (1)	1
MLOC_37312.1	0.976901	Plastid-lipid associated protein PAP / fibrillin family protein LENGTH=239	00540 Lipopolysaccharide biosynthesis (1)	1
MLOC_61784.1	0.976312	ABC transporter G family member	00900 Terpenoid backbone biosynthesis (1)	1
MLOC_6177.1	0.975813	Cytochrome P450 flavonoid 3',5'-hydroxylase	00909 Sesquiterpenoid and triterpenoid biosynthesis (1)	1
MLOC_62656.3	0.975526	inositol polyphosphate 5-phosphatase 11 LENGTH=334	01053 Biosynthesis of siderophore group nonribosomal peptides (1)	1
MLOC_71658.1	0.975487	Unknown protein	00940 Phenylpropanoid biosynthesis (1)	1
MLOC_19305.1	0.97531	O-methyltransferase	00944 Flavone and flavonol biosynthesis (1)	1
MLOC_38617.1	0.975177	FUNCTIONS IN: molecular_function unknown; INVOLVED IN: biological_process unknown; LOCATED IN: endomembrane system; EXPRESSED IN: 24 plant structures; EXPRESSED DURING: 15 growth stages;	00950 Isoquinoline alkaloid biosynthesis (1)	1
MLOC_38531.1	0.975172	Unknown protein	00960 Tropane, piperidine and pyridine alkaloid biosynthesis (1)	1
MLOC_60122.1	0.975084	Hydroxyproline-rich glycoprotein-like	00401 Novobiocin biosynthesis (1)	1
MLOC_78066.1	0.974501	Hydrolase, alpha/beta fold family protein	03020 RNA polymerase (1)	1
MLOC_67894.2	0.974132	Aquaporin	03013 RNA transport (1)	1
MLOC_66212.1	0.973739	Unknown protein	03015 mRNA surveillance pathway (1)	1
MLOC_52134.1	0.973637	myb domain protein 93 LENGTH=365	03060 Protein export (1)	1
MLOC_6212.1	0.973403	chaperone protein dnaJ-related LENGTH=132	04141 Protein processing in endoplasmic reticulum (1)	1
MLOC_54751.1	0.973215	Strictosidine synthase 3	03018 RNA degradation (1)	1
MLOC_15735.4	0.972652	FKBP-like peptidyl-prolyl cis-trans isomerase family protein LENGTH=207	02010 ABC transporters (1)	1
MLOC_70948.1	0.972375	Triacylglycerol lipase like protein	03070 Bacterial secretion system (1)	1
MLOC_50995.1	0.972243	Unknown protein	04152 AMPK signaling pathway (1)	1
MLOC_60217.2	0.971835	expansin B4 LENGTH=259	04075 Plant hormone signal transduction (1)	1
MLOC_61101.1	0.971018	Gibberellin receptor GID1L2	04146 Peroxisome (1)	1
MLOC_58312.1	0.97078	30S ribosomal protein S20	04623 Cytosolic DNA-sensing pathway (1)	1
MLOC_74759.1	0.970322	Programmed cell death protein	04612 Antigen processing and presentation (1)	1
MLOC_10704.1	0.970232	Zinc finger protein 6	04920 Adipocytokine signaling pathway (1)	1
MLOC_16904.1	0.970026	Early nodulin 75-like protein	04976 Bile secretion (1)	1
MLOC_4858.2	0.969996	Protein kinase family protein	04727 GABAergic synapse (1)	1
MLOC_71976.1	0.969329	TRICHOME BIREFRINGENCE-LIKE 34 LENGTH=410	04626 Plant-pathogen interaction (1)	1
MLOC_292.1	0.968885	Unknown protein	05230 Central carbon metabolism in cancer (1)	1
MLOC_74290.1	0.968477	3-ketoacyl-CoA synthase	05206 MicroRNAs in cancer (1)	1
MLOC_6412.1	0.968393	ABC transporter G family member	04940 Type I diabetes mellitus (1)	1
MLOC_29841.1	0.968349	Outer membrane lipoprotein Blc	04932 Non-alcoholic fatty liver disease (NAFLD) (1)	1
MLOC_37626.1	0.968271	CDGSH iron-sulfur domain-containing protein 1	05152 Tuberculosis (1)	1
MLOC_17029.4	0.966891	Trigger factor	05166 HTLV-I infection (1)	1
MLOC_5937.1	0.966033	Protein kinase family protein, putative, expressed	05168 Herpes simplex infection (1)	1
MLOC_40474.1	0.965703	Plant protein of unknown function (DUF247) LENGTH=541	05169 Epstein-Barr virus infection (1)	1
MLOC_68718.1	0.965668	Cytochrome P450, putative	05146 Amoebiasis (1)	1
MLOC_32433.1	0.965609	WRKY transcription factor 13		101
MLOC_37675.1	0.965458	Peroxidase 73, putative
MLOC_70507.1	0.965162	Gibberellin receptor GID1, putative
MLOC_47250.1	0.964922	Gibberellin-regulated protein 2
MLOC_39888.4	0.9649	Unknown protein
MLOC_21703.1	0.964843	Xyloglucan endotransglucosylase/hydrolase protein 26
MLOC_40193.1	0.964674	Non-specific lipid-transfer protein
MLOC_34706.1	0.964158	Sec14p-like phosphatidylinositol transfer family protein
MLOC_10899.1	0.964065	Isoflavone reductase-like protein
MLOC_20243.2	0.964056	Peroxidase superfamily protein LENGTH=349
MLOC_64996.2	0.963981	Ribonuclease P protein subunit p25
MLOC_9841.2	0.963934	Fatty acyl coA reductase
MLOC_54688.1	0.963339	Nodulin MtN21 /EamA-like transporter family protein
MLOC_52133.1	0.963135	50S ribosomal protein L29
MLOC_55152.1	0.962764	NAD(P)H-flavin reductase
MLOC_37416.2	0.96246	Embryo-specific 3
MLOC_21196.1	0.961917	Leucine-rich repeat receptor-like protein kinase family protein LENGTH=1045
MLOC_66260.1	0.961842	YABBY protein
MLOC_59840.1	0.961708	Ectonucleoside triphosphate diphosphohydrolase 5
MLOC_11583.1	0.96126	BURP domain-containing protein 11
MLOC_79487.1	0.961048	Nuclear transcription factor Y subunit B-5
MLOC_56946.2	0.960985	Dimethylaniline monooxygenase [N-oxide-forming]
MLOC_17903.1	0.960927	Bidirectional sugar transporter N3
MLOC_10934.1	0.960556	Unknown protein
MLOC_57210.1	0.960252	50S ribosomal protein L27
MLOC_5645.1	0.960234	Abscisic stress ripening
MLOC_37603.1	0.960137	Protein of unknown function (DUF594) LENGTH=877
MLOC_10003.2	0.960135	Transmembrane protein 56
MLOC_46009.1	0.960134	Unknown protein
MLOC_60100.1	0.960124	Early nodulin 20
MLOC_64241.1	0.959176	CASP-like protein
MLOC_44848.1	0.958904	COX VIIa-like protein
MLOC_54528.1	0.958284	Oxygen-evolving enhancer protein 2, chloroplastic
MLOC_53125.1	0.958019	Unknown protein
MLOC_11389.1	0.957566	Zinc finger protein, putative
MLOC_68180.4	0.957463	Thioredoxin
MLOC_5071.2	0.95711	Histidine amino acid transporter
MLOC_21679.1	0.956872	S-receptor kinase, putative
MLOC_59016.1	0.956557	50S ribosomal protein L1
MLOC_56576.1	0.955988	Strictosidine synthase family protein
MLOC_12843.2	0.955619	Chlorophyll a-b binding protein P4, chloroplastic
MLOC_71749.1	0.955493	Xyloglucan endotransglucosylase/hydrolase 7
MLOC_50470.2	0.955263	Fatty acyl coA reductase
MLOC_59383.1	0.9552	Unknown protein
MLOC_8499.2	0.954367	Heavy metal transport/detoxification superfamily protein LENGTH=114
MLOC_9961.1	0.954342	Sugar transporter, putative
MLOC_52331.1	0.953978	GDSL esterase/lipase
MLOC_11694.2	0.953784	4-hydroxybenzoyl-CoA thioesterase
MLOC_201.1	0.953685	Blue copper protein
MLOC_62559.1	0.95354	50S ribosomal protein
MLOC_63753.1	0.953252	Arabinose 5-phosphate isomerase
MLOC_37780.3	0.953178	myb domain protein 50 LENGTH=314
MLOC_58063.1	0.953111	Protein kinase 1
MLOC_71977.1	0.951439	Xyloglucan endotransglucosylase/hydrolase protein 15
MLOC_65314.2	0.950663	Sugar transporter, putative
MLOC_7032.1	0.950563	Glycine-rich protein
MLOC_34493.1	0.950367	Hageman factor inhibitor
MLOC_1192.1	0.950327	NBS-LRR disease resistance protein homologue
MLOC_71436.1	0.949613	Non-specific lipid-transfer protein
MLOC_68251.1	0.949383	F-box domain containing protein
MLOC_11950.1	0.948809	Unknown protein
MLOC_73531.2	0.947931	Ribosome biogenesis GTPase A
MLOC_11147.1	0.947808	Unknown protein
MLOC_64684.2	0.947608	Defensin
MLOC_66404.1	0.947438	ABC transporter G family member
MLOC_64469.1	0.946791	Mitochondrial import inner membrane translocase, subunit Tim17/22
MLOC_64248.1	0.94638	Flavanone 3-hydroxylase
MLOC_77069.1	0.946301	Vacuolar iron transporter homolog 1
MLOC_28582.1	0.946269	Poly(A)-binding protein
MLOC_81995.1	0.946254	Unknown protein
MLOC_20289.1	0.946236	Unknown protein
MLOC_45193.1	0.946233	Thylakoid membrane phosphoprotein 14 kDa, chloroplast, putative
MLOC_51511.1	0.946193	Unknown protein
MLOC_60712.1	0.946168	Protein of unknown function (DUF1278) LENGTH=158
MLOC_69640.2	0.946136	Aquaporin 1
MLOC_37052.1	0.946109	Photosystem II 10 kDa polypeptide
MLOC_58276.1	0.946085	Ethylene-responsive transcription factor 1
MLOC_12660.1	0.946077	Polygalacturonase
MLOC_69013.1	0.94606	Eukaryotic aspartyl protease family protein LENGTH=474
MLOC_55967.1	0.946058	Receptor kinase-like protein
MLOC_12220.1	0.946053	Porphobilinogen deaminase
MLOC_45010.1	0.946045	Unknown protein
MLOC_79632.1	0.945999	Far-red impaired response protein-like
MLOC_21163.1	0.945979	Unknown protein
MLOC_70630.1	0.945921	Cytochrome P450
MLOC_7892.1	0.945894	Unknown protein
MLOC_79770.1	0.945849	Serpin 2
MLOC_37425.1	0.945846	MYB transcription factor-like
MLOC_11693.1	0.945826	Fatty acid hydroxylase domain containing CER1-like protein
MLOC_5397.1	0.945758	Unknown protein
MLOC_80571.3	0.945695	Chalcone isomerase I
MLOC_67628.1	0.945673	Peroxidase 1
MLOC_59863.1	0.945669	Tryptophan synthase alpha chain
MLOC_22160.1	0.945484	HXXXD-type acyl-transferase family protein LENGTH=428
MLOC_44618.1	0.945424	Purple acid phosphatase
MLOC_68194.1	0.945424	Eukaryotic aspartyl protease family protein LENGTH=437
MLOC_56797.4	0.945391	Amino acid permease
MLOC_43063.1	0.945378	cDNA, clone: J065213I19, full insert sequence
MLOC_57698.2	0.945317	Leucine-rich repeat receptor-like protein kinase family protein LENGTH=1141
MLOC_57351.1	0.945284	Rop guanine nucleotide exchange factor, putative
MLOC_65814.1	0.945268	Major facilitator superfamily protein LENGTH=552
MLOC_44067.1	0.945251	Chlorophyll A/B binding protein, putative
MLOC_60555.1	0.945239	sugar transporter protein 7 LENGTH=513
MLOC_75041.1	0.945191	Protein COBRA, putative
MLOC_68859.1	0.945162	50S ribosomal protein L18
MLOC_14910.1	0.945138	Unknown protein
MLOC_1135.1	0.945034	Disease resistance-responsive (dirigent-like protein) family protein LENGTH=182
MLOC_72380.3	0.944906	Esterase/lipase/thioesterase-like protein
MLOC_7825.1	0.944687	Cellulose synthase-like protein
MLOC_66621.2	0.944624	Wall-associated kinase-like 1
MLOC_51112.1	0.944119	Leucine-rich repeat receptor-like protein kinase
MLOC_64606.3	0.944075	Ribosome recycling factor
MLOC_45029.1	0.944066	16.9 kDa class I heat shock protein 1
MLOC_82113.1	0.943859	Protein psbN
MLOC_62828.1	0.943816	Unknown protein
MLOC_55460.1	0.943559	Oleosin
MLOC_71397.1	0.942665	Protein of unknown function (DUF1118) LENGTH=158
MLOC_74702.1	0.941978	Protein kinase 2B
MLOC_54072.1	0.941831	Unknown protein
MLOC_10606.4	0.941726	Stress enhanced protein 1
MLOC_81109.1	0.941665	Chlorophyll a-b binding protein 3C-like
MLOC_71570.1	0.941314	Ferredoxin--NADP reductase, putative
MLOC_81977.1	0.941147	Elongation factor Tu
MLOC_36976.1	0.94098	UDP-Glycosyltransferase superfamily protein LENGTH=453
MLOC_15020.1	0.940446	Caleosin related protein
MLOC_58855.1	0.940365	DnaJ/Hsp40 cysteine-rich domain-containing protein
MLOC_67233.1	0.940285	Unknown protein
MLOC_51412.1	0.939429	EF hand family protein
MLOC_66454.1	0.938966	Polygalacturonase, putative
MLOC_52515.2	0.938811	Glyceraldehyde-3-phosphate dehydrogenase B
MLOC_46285.1	0.937615	Lipid transfer protein
MLOC_54754.1	0.937314	50S ribosomal protein L31
MLOC_15214.4	0.936739	Methyltransferase type 11
MLOC_57234.1	0.936678	Caleosin 2
MLOC_15917.1	0.936545	Non-specific lipid-transfer protein
MLOC_514.1	0.936235	30S ribosomal protein S18, chloroplastic
MLOC_58552.3	0.936032	FLOWERING LOCUS T protein, putative
MLOC_70.2	0.935988	Major latex protein 22
MLOC_68895.2	0.935892	Adiponectin receptor protein
MLOC_113.1	0.935726	Unknown protein
MLOC_70533.1	0.935497	Mitochondrial glycoprotein
MLOC_52140.3	0.935461	NHL repeat-containing protein 2
MLOC_36873.1	0.935206	glutamine dumper 4 LENGTH=156
MLOC_54334.1	0.934702	Thylakoid membrane phosphoprotein 14 kDa, chloroplast, putative
MLOC_81672.2	0.934621	Sugar phosphate exchanger 2
MLOC_16184.1	0.934534	Peroxidase 1
MLOC_76824.1	0.934093	FKBP-like peptidyl-prolyl cis-trans isomerase family protein LENGTH=247
MLOC_62743.1	0.934019	GDSL esterase/lipase
MLOC_68384.2	0.934011	Peroxidase 52, putative, expressed
MLOC_15707.1	0.933892	Glycine cleavage system h protein, putative
MLOC_77860.1	0.933887	PsbP domain-containing protein
MLOC_5179.2	0.933826	Caleosin 1
MLOC_54711.3	0.933737	Aldose reductase
MLOC_64398.1	0.933532	50S ribosomal protein L13
MLOC_57658.1	0.933318	Universal stress protein 9303
MLOC_60754.1	0.933038	Harpin-induced protein
MLOC_65674.2	0.932999	Blue copper protein
MLOC_67190.1	0.932497	Cyclin d, putative
MLOC_25978.1	0.931248	Peroxidase 60, putative
MLOC_63586.3	0.931231	SPX domain-containing membrane protein
MLOC_51331.2	0.931117	Outer arm dynein light chain 1 protein
MLOC_68372.1	0.930881	Gibberellin-regulated protein 2
MLOC_61690.1	0.930434	Glucan endo-1,3-beta-glucosidase 7, putative, expressed
MLOC_60871.1	0.930293	Abscisic stress ripening
MLOC_77985.2	0.930065	Heat shock protein 26.6B
MLOC_7085.1	0.930025	Peroxidase 1
MLOC_44726.4	0.929836	Esterase/lipase/thioesterase-like protein
MLOC_79611.1	0.929667	Sesquiterpene synthase
MLOC_45782.1	0.929578	Protein of unknown function (DUF1645) LENGTH=380
MLOC_43140.1	0.929422	Unknown protein
MLOC_15467.1	0.928975	Adenylosuccinate synthetase
MLOC_10955.1	0.928557	Abscisic stress ripening
MLOC_73817.1	0.928254	50S ribosomal protein L6, putative, expressed
MLOC_56094.1	0.927903	NAD dependent epimerase/dehydratase family protein
MLOC_69091.1	0.926764	Calcium-dependent lipid-binding (CaLB domain) family protein LENGTH=360
MLOC_55396.1	0.925744	4-diphosphocytidyl-2-C-methyl-D-erythritol kinase
MLOC_2935.1	0.925531	Leucine-rich repeat receptor-like protein kinase family protein LENGTH=1045
MLOC_67202.1	0.925501	DAG protein
MLOC_51843.2	0.925383	Receptor-like protein kinase
MLOC_79699.1	0.924792	Unknown protein
MLOC_52117.1	0.92465	Kinase-like protein
MLOC_78966.1	0.924612	Kinase
MLOC_54672.1	0.924464	Unknown protein
MLOC_57507.1	0.924361	Thylakoid lumen 15.0 kDa protein
MLOC_11441.2	0.924259	Protein kinase
MLOC_58776.1	0.923931	Unknown protein
MLOC_76419.1	0.92379	Glutamate-1-semialdehyde 2,1-aminomutase
MLOC_54831.1	0.923536	Thioredoxin m
MLOC_54963.1	0.923191	ABC transporter ATP-binding protein
MLOC_7826.2	0.922944	PGR5-LIKE A LENGTH=324
MLOC_11084.2	0.921463	Inter-alpha-trypsin inhibitor heavy chain H3, putative
MLOC_57430.5	0.921267	Chalcone isomerase-like
MLOC_73732.1	0.921212	NAD dependent epimerase/dehydratase family protein
MLOC_14097.1	0.920717	ABC-1 domain-containing protein
MLOC_79172.1	0.920593	Major pollen allergen Bet v 1-F/I
MLOC_10282.1	0.920563	PSRP4
MLOC_54736.4	0.919473	Ferric reductase oxidase
MLOC_16268.1	0.91928	Non-specific lipid-transfer protein
MLOC_7519.1	0.918564	Unknown protein
MLOC_3959.1	0.918322	Chloroplastic group IIA intron splicing facilitator CRS1
MLOC_57719.1	0.918089	50S ribosomal protein L17
MLOC_60814.3	0.918046	Methyltransferase-like protein 7A
MLOC_55254.2	0.91801	Unknown protein
MLOC_62432.1	0.917276	Subtilisin-like serine protease
MLOC_24505.1	0.917175	Heavy metal transport/detoxification superfamily protein LENGTH=287
MLOC_79437.1	0.917114	Lipid transfer protein
MLOC_51846.1	0.917094	Salt tolerant-related protein
MLOC_39198.3	0.91692	Cytosolic Fe-S cluster assembly factor NUBP2 homolog
MLOC_74450.1	0.916875	Protein kinase family protein
MLOC_54570.2	0.916226	23S rRNA (uracil(747)-C(5))-methyltransferase RlmC
MLOC_6250.1	0.915811	Pollen Ole e 1 allergen and extensin family protein LENGTH=180
MLOC_52622.1	0.91539	DNA-directed RNA polymerase III subunit RPC4
MLOC_53688.1	0.915078	Pectinesterase
MLOC_4585.2	0.915067	C2 domain/GRAM domain-containing protein-like
MLOC_34615.1	0.915035	Chymotrypsin inhibitor-2
MLOC_59924.2	0.91499	Fructose-1,6-bisphosphatase class 1
MLOC_59422.1	0.914807	Protease inhibitor/seed storage/lipid transfer protein family protein
MLOC_63155.1	0.913854	PsaB RNA binding protein
MLOC_74495.1	0.913551	Dehydrogenase/reductase SDR family protein 7-like
MLOC_60513.1	0.913109	Tyrosine aminotransferase, putative
MLOC_52603.1	0.912434	Unknown protein
MLOC_68577.1	0.912113	30S ribosomal protein S6
MLOC_11884.1	0.911589	50S ribosomal protein L24
MLOC_80572.1	0.911294	Valine--tRNA ligase
MLOC_69891.2	0.911216	Extracellular calcium sensing receptor
MLOC_14966.9	0.911196	S-receptor kinase-like
MLOC_12061.2	0.911097	Glutathione S-transferase domain-containing protein
MLOC_48344.2	0.910976	Pentapeptide repeat family protein
MLOC_17545.2	0.910202	Laccase
MLOC_2675.2	0.910185	Cytochrome c6
MLOC_68150.3	0.909593	DnaJ/Hsp40 cysteine-rich domain superfamily protein LENGTH=154
MLOC_64156.7	0.909449	Isochorismate synthase, putative
MLOC_5810.1	0.909102	Kinase, putative
MLOC_16742.6	0.908878	Glucose-6-phosphate 1-dehydrogenase
MLOC_9896.1	0.90871	Unknown protein
MLOC_54515.1	0.908645	Protein of unknown function (DUF760) LENGTH=406
MLOC_13009.1	0.908598	Subtilisin-like serine protease
MLOC_4071.1	0.908207	Hydrolase, alpha/beta fold family protein
MLOC_57166.1	0.908201	ABC-1 domain protein
MLOC_65546.2	0.90782	Pentapeptide repeat protein
MLOC_22626.1	0.907616	2-oxoisovalerate dehydrogenase subunit alpha
MLOC_69795.1	0.906965	S-adenosylmethionine decarboxylase proenzyme
MLOC_69007.1	0.906852	4-methyl-5(B-hydroxyethyl)-thiazole monophosphate biosynthesis enzyme
MLOC_4544.3	0.906337	Glutamate decarboxylase, putative, expressed
MLOC_53218.1	0.906271	Pentatricopeptide repeat-containing protein, putative
MLOC_15154.1	0.906187	Peptidase M50 family protein
MLOC_66803.2	0.905634	Ring finger protein, putative
MLOC_43630.3	0.905533	Starch synthase, putative
MLOC_58105.1	0.905218	Elongation factor Ts
MLOC_54362.3	0.90492	Protein trichome birefringence-like 32
MLOC_65988.1	0.904796	TPR repeat
MLOC_12325.1	0.904276	Disease resistance-responsive (dirigent-like protein) family protein LENGTH=185
MLOC_5613.1	0.904259	Calmodulin, putative
MLOC_71122.1	0.904185	Unknown protein
MLOC_5491.2	0.90395	NAD-dependent epimerase/dehydratase
MLOC_11928.1	0.903759	Eukaryotic translation initiation factor 5A-2, putative, expressed
MLOC_61352.2	0.903493	Chaperone protein dnaJ, putative
MLOC_18160.2	0.903449	Sucrose phosphate synthase B
MLOC_60773.1	0.903303	Unknown protein
MLOC_61081.1	0.903163	Aquaporin
MLOC_65554.1	0.903127	Auxin-induced protein-like
MLOC_15303.2	0.902501	Wall-associated kinase 4
MLOC_65921.1	0.901633	Protein of unknown function (DUF594) LENGTH=877
MLOC_5656.1	0.901609	Signal recognition particle protein, putative
MLOC_5005.2	0.901562	GDSL esterase/lipase
MLOC_51860.4	0.901277	Leucine--tRNA ligase
MLOC_53016.1	0.900809	LURP-one-related 3 protein
MLOC_78895.1	0.900689	myb domain protein 52 LENGTH=249
MLOC_74167.3	0.900488	Phosphate translocator-like protein
MLOC_66363.2	0.900466	Ribonuclease 3
MLOC_68726.2	0.90027	MATE efflux family protein, expressed
MLOC_53406.1	-0.903822	Retrotransposon protein, putative, unclassified
MLOC_58168.1	-0.905024	Cytosolic Fe-S cluster assembly factor NUBP1
MLOC_55035.9	-0.92121	Inosine-uridine preferring nucleoside hydrolase, putative
MLOC_20060.1	-0.941142	Plant protein of unknown function (DUF641) LENGTH=499
MLOC_71894.1	-0.94666	Alpha NAC-like protein
MLOC_39950.2	-0.951005	Transposon protein, putative, Mutator sub-class, expressed
MLOC_79217.5	-0.955637	Kinase family protein
MLOC_67231.2	-0.990417	Serine carboxypeptidase-like protein
