# Supplementary material for: Involvement of Alternative Splicing in Barley Seed Germination
Source: PLoS One. 2016 Mar 31;11(3):e0152824. doi: 10.1371/journal.pone.0152824 (PMC4816419; doi:10.1371/journal.pone.0152824)
Supplement: S20 Table — (XLSX) [file pone.0152824.s020.xlsx]

## Sheet: S20
S20 Table. Co-expressed genes with AS SRK2 (MLOC_22145)
GeneID	Corr values	Readable Descriptions	Mapping to path KEGG pathways	Numbers
MLOC_22145.2	1	Protein kinase 1	00010 Glycolysis / Gluconeogenesis (4)	4
MLOC_56124.2	0.992106	WUSCHEL-related homeobox 14	04075 Plant hormone signal transduction (3)	3
MLOC_71237.1	0.985525	Aquaporin 1	04144 Endocytosis (3)	3
MLOC_1614.1	0.970342	Bidirectional sugar transporter N3	01200 Carbon metabolism (2)	2
MLOC_55775.1	0.968774	Metal tolerance protein C3	01230 Biosynthesis of amino acids (2)	2
MLOC_62259.1	0.968483	Protein of unknown function (DUF1264) LENGTH=241	00500 Starch and sucrose metabolism (2)	2
MLOC_36820.1	0.968203	Glutathione S-transferase 2	00562 Inositol phosphate metabolism (2)	2
MLOC_10204.1	0.965747	F-box only protein 9	00230 Purine metabolism (2)	2
MLOC_13886.1	0.957914	F26F24.8	00460 Cyanoamino acid metabolism (2)	2
MLOC_47595.1	0.957038	Poly(A) RNA polymerase-like protein	00940 Phenylpropanoid biosynthesis (2)	2
MLOC_18667.1	0.954942	Peroxin Pex14	00040 Pentose and glucuronate interconversions (1)	1
MLOC_60983.1	0.954397	Heavy metal transport/detoxification superfamily protein LENGTH=158	00052 Galactose metabolism (1)	1
MLOC_16333.1	0.952404	Zinc transporter 6	00053 Ascorbate and aldarate metabolism (1)	1
MLOC_79670.1	0.950184	Arabidopsis protein of unknown function (DUF241) LENGTH=263	00520 Amino sugar and nucleotide sugar metabolism (1)	1
MLOC_5536.8	0.949997	Lipase	00620 Pyruvate metabolism (1)	1
MLOC_75013.2	0.94955	ARGONAUTE 1	00650 Butanoate metabolism (1)	1
MLOC_55590.1	0.948434	Oleosin Bn-V	00680 Methane metabolism (1)	1
MLOC_18291.1	0.948124	Gigantea-like protein	00920 Sulfur metabolism (1)	1
MLOC_51107.1	0.947101	Major facilitator superfamily protein LENGTH=558	00072 Synthesis and degradation of ketone bodies (1)	1
MLOC_3793.2	0.946714	Serine carboxypeptidase 1	00561 Glycerolipid metabolism (1)	1
MLOC_5772.2	0.945951	Glutaredoxin	00600 Sphingolipid metabolism (1)	1
MLOC_64351.2	0.944507	Katanin p60 ATPase-containing subunit A-like protein	00250 Alanine, aspartate and glutamate metabolism (1)	1
MLOC_3881.1	0.944329	Legumin-like protein	00260 Glycine, serine and threonine metabolism (1)	1
MLOC_4801.4	0.94371	Inositol-tetrakisphosphate 1-kinase 3	00280 Valine, leucine and isoleucine degradation (1)	1
MLOC_18359.1	0.943688	Remorin	00330 Arginine and proline metabolism (1)	1
MLOC_70601.1	0.942702	Late embryogenesis abundant protein, group 6 LENGTH=71	00350 Tyrosine metabolism (1)	1
MLOC_62633.1	0.942238	PPPDE peptidase domain-containing protein	00430 Taurine and hypotaurine metabolism (1)	1
MLOC_14311.2	0.94138	Protein of unknown function (DUF506) LENGTH=341	00603 Glycosphingolipid biosynthesis - globo series (1)	1
MLOC_51316.3	0.941096	Unknown protein	00730 Thiamine metabolism (1)	1
MLOC_76988.1	0.940928	Unknown protein	00740 Riboflavin metabolism (1)	1
MLOC_21289.1	0.938536	Calcium-binding EF-hand family protein LENGTH=564	00904 Diterpenoid biosynthesis (1)	1
MLOC_4273.2	0.938488	N-succinylglutamate 5-semialdehyde dehydrogenase	00281 Geraniol degradation (1)	1
MLOC_68184.1	0.937708	Chitinase	00643 Styrene degradation (1)	1
MLOC_54917.1	0.93557	LanC-like protein 2	03010 Ribosome (1)	1
MLOC_19118.1	0.935167	Bowman-Birk type trypsin inhibitor	03015 mRNA surveillance pathway (1)	1
MLOC_51888.1	0.935113	Dual specificity protein phosphatase	04141 Protein processing in endoplasmic reticulum (1)	1
MLOC_52537.1	0.934741	Arabidopsis thaliana protein of unknown function (DUF821) LENGTH=542	04130 SNARE interactions in vesicular transport (1)	1
MLOC_70006.1	0.933684	Low temperature and salt responsive protein-like	03018 RNA degradation (1)	1
MLOC_10695.1	0.93245	Unknown protein	04068 FoxO signaling pathway (1)	1
MLOC_64255.1	0.93155	Transmembrane protein	04070 Phosphatidylinositol signaling system (1)	1
MLOC_10643.2	0.931523	Rp1-like protein	04142 Lysosome (1)	1
MLOC_56083.3	0.931396	Unknown protein	04146 Peroxisome (1)	1
MLOC_6278.1	0.930946	Late embryogenesis-abundant protein 1b	04140 Regulation of autophagy (1)	1
MLOC_37603.1	0.930424	Protein of unknown function (DUF594) LENGTH=877	04922 Glucagon signaling pathway (1)	1
MLOC_10003.2	0.93042	Transmembrane protein 56	04961 Endocrine and other factor-regulated calcium reabsorption (1)	1
MLOC_46009.1	0.930418	Unknown protein	04727 GABAergic synapse (1)	1
MLOC_60100.1	0.930401	Early nodulin 20	04721 Synaptic vesicle cycle (1)	1
MLOC_47627.2	0.930152	HEAT repeat family protein, expressed	04712 Circadian rhythm - plant (1)	1
MLOC_72016.2	0.929927	Gibberellin 2-oxidase	05230 Central carbon metabolism in cancer (1)	1
MLOC_55361.1	0.929424	Ubiquitin-like domain containing CTD phosphatase 1	05203 Viral carcinogenesis (1)	1
MLOC_80829.1	0.929267	Unknown protein	05016 Huntington's disease (1)	1
MLOC_53580.1	0.929125	BZIP transcription factor family protein	04930 Type II diabetes mellitus (1)	1
MLOC_18032.1	0.928753	Autophagy-related protein 8	04940 Type I diabetes mellitus (1)	1
MLOC_71242.1	0.927815	PBSP domain-containing protein	05134 Legionellosis (1)	1
MLOC_56288.4	0.927587	Alpha/beta-hydrolase domain-containing protein	05152 Tuberculosis (1)	1
MLOC_69012.1	0.926056	FUNCTIONS IN: molecular_function unknown; INVOLVED IN: intracellular protein transport; LOCATED IN: endomembrane system, integral to membrane, endoplasmic reticulum; EXPRESSED IN: 23 plant structures; EXPRESSED DURING: 13 growth stages;	05100 Bacterial invasion of epithelial cells (1)	1
MLOC_54479.1	0.926023	Cleavage stimulation factor subunit 1-like protein		70	Sum
MLOC_37861.2	0.925602	Multiple inositol polyphosphate phosphatase 1, putative
MLOC_2171.1	0.924659	Unknown protein
MLOC_67225.1	0.924172	Unknown protein
MLOC_38676.1	0.924145	Glyoxalase/bleomycin resistance protein/dioxygenase
MLOC_70077.2	0.923737	EF-Hand containing protein
MLOC_11312.2	0.923673	Thiamine thiazole synthase
MLOC_6606.1	0.923592	Aldose 1-epimerase-like
MLOC_71658.1	0.920466	Unknown protein
MLOC_57313.1	0.919474	Universal stress protein family protein
MLOC_15778.1	0.919277	Alpha-galactosidase
MLOC_77777.3	0.918818	Late embryogenesis abundant protein
MLOC_72543.1	0.918483	Unknown protein
MLOC_34808.1	0.918433	Carbohydrate kinase domain-containing protein
MLOC_12819.1	0.918331	Unknown protein
MLOC_77133.1	0.91773	Cysteine proteinase inhibitor
MLOC_56169.2	0.916336	Unknown protein
MLOC_52403.1	0.915802	Vesicle-associated membrane protein 712
MLOC_53886.2	0.915395	2-phosphoglycerate kinase-related protein
MLOC_69192.1	0.914761	Type I inositol-1,4,5-trisphosphate 5-phosphatase
MLOC_57033.1	0.914747	Peptidyl-tRNA hydrolase, putative
MLOC_61395.3	0.914339	Chromodomain-helicase-DNA-binding protein 8
MLOC_69717.1	0.914332	Cellulase (glycosyl hydrolase family 5) protein LENGTH=552
MLOC_12790.3	0.913081	Adenylyl-sulfate kinase
MLOC_22791.1	0.913047	Plant protein 1589 of unknown function LENGTH=95
MLOC_71951.1	0.912538	Cotton fiber expressed protein 1
MLOC_66269.1	0.911888	Rhodanese-like domain-containing protein
MLOC_71123.5	0.91091	Reticulon family protein LENGTH=431
MLOC_63646.1	0.90978	Nitrilase 2
MLOC_59764.1	0.909247	Unknown protein
MLOC_63525.2	0.909184	Zinc finger CCCH domain-containing protein
MLOC_36644.7	0.908978	Unknown protein
MLOC_50847.2	0.908488	Defensin
MLOC_7248.1	0.90787	Kinase, putative
MLOC_62417.3	0.907585	Riboflavin biosynthesis protein ribBA
MLOC_62774.1	0.906961	16.9 kDa class I heat shock protein 2
MLOC_66590.1	0.906854	Glutamate receptor
MLOC_58956.3	0.905698	Beta-mannosidase, putative
MLOC_61082.1	0.905497	Caffeoyl-CoA O-methyltransferase
MLOC_37606.2	0.905323	Thioesterase family protein
MLOC_34983.1	0.904473	Unknown protein
MLOC_75088.5	0.903501	Reductase 2
MLOC_75585.1	0.903447	Beta-glucosidase-like glycosyl hydrolase
MLOC_2078.1	0.903444	Hydroxymethylglutaryl-CoA lyase
MLOC_51438.2	0.902779	Uncharacterised conserved protein (UCP012943) LENGTH=297
MLOC_74720.1	0.902753	Amino acid permease-like protein
MLOC_15202.1	0.902686	Protein kinase
MLOC_14104.3	0.902664	Unknown protein
MLOC_144.1	0.901781	50S ribosomal protein L6, putative
MLOC_65694.1	0.900903	Peroxiredoxin
MLOC_44613.1	0.900774	cDNA clone:002-142-B09, full insert sequence
MLOC_7605.1	0.900668	Zinc finger protein 2
MLOC_70777.2	0.90037	myb-like transcription factor family protein LENGTH=233
MLOC_72783.2	-0.900443	MLO-like protein 14
MLOC_19955.1	-0.902151	Pentatricopeptide repeat-containing protein, putative
MLOC_36949.2	-0.902603	Histidine kinase
MLOC_60520.2	-0.90266	Protein of unknown function, DUF593 LENGTH=1113
MLOC_11190.3	-0.90367	Protein kinase family protein
MLOC_66063.2	-0.904305	Protein VERNALIZATION INSENSITIVE
MLOC_19195.2	-0.90585	Coatomer subunit gamma
MLOC_81246.1	-0.906126	HAT family dimerisation domain containing protein, expressed
MLOC_63811.1	-0.906908	NADH dehydrogenase
MLOC_80894.7	-0.909257	Formin
MLOC_67697.1	-0.909468	WD-repeat protein, putative
MLOC_71894.1	-0.915157	Alpha NAC-like protein
MLOC_63939.1	-0.916193	Pyruvate kinase
MLOC_60959.2	-0.916673	Sulfite exporter TauE/SafE family protein LENGTH=476
MLOC_60310.1	-0.91728	ADP-ribosylation factor GTPase-activating protein 3
MLOC_37762.1	-0.917583	2-aminoethanethiol dioxygenase
MLOC_55329.5	-0.920033	Protein kinase
MLOC_54493.1	-0.92032	septum site-determining protein (MIND) LENGTH=326
MLOC_19838.1	-0.921466	Myosin XI, putative
MLOC_56130.1	-0.922747	T-complex protein 1 subunit eta
MLOC_14483.2	-0.929374	Kelch-like protein 20
MLOC_66031.1	-0.930464	60 kDa chaperonin
MLOC_67231.2	-0.935268	Serine carboxypeptidase-like protein
MLOC_5287.1	-0.935288	UDP-glucose 6-dehydrogenase
MLOC_57760.2	-0.936415	Clathrin heavy chain, putative
MLOC_4586.1	-0.938698	Pentatricopeptide repeat-containing protein
MLOC_62211.1	-0.945407	Protein of unknown function (DUF288) LENGTH=771
MLOC_52687.1	-0.955414	'putative 2,3-bisphosphoglycerate-independent phosphoglycerate mutase'
MLOC_15812.1	-0.956054	SEC7-like guanine nucleotide exchange family protein LENGTH=1750
