# Supplementary material for: Involvement of Alternative Splicing in Barley Seed Germination
Source: PLoS One. 2016 Mar 31;11(3):e0152824. doi: 10.1371/journal.pone.0152824 (PMC4816419; doi:10.1371/journal.pone.0152824)
Supplement: S21 Table — (XLSX) [file pone.0152824.s021.xlsx]

## Sheet: S21
S21 Table. Co-expression analysis of AS Auxin responsive protein (MLOC_65332)
Co-expressed genes with AS auxin responsive protein (65332)
geneID	corr values	Readable Description
MLOC_65332.2	1	Auxin responsive protein
MLOC_2078.1	0.951036	Hydroxymethylglutaryl-CoA lyase
MLOC_3802.1	0.900288	Adenine nucleotide alpha hydrolases-like superfamily protein LENGTH=160
MLOC_19195.2	-0.901383	Coatomer subunit gamma
MLOC_5532.1	-0.911089	Unknown protein
MLOC_12000.2	-0.913752	EFR3-like protein
MLOC_62314.1	-0.915058	Succinyl-CoA ligase [ADP-forming] subunit beta
MLOC_12182.1	-0.920201	Cleavage and polyadenylation specificity factor subunit 1
MLOC_80724.3	-0.921007	unknown protein. LENGTH=264
MLOC_54980.1	-0.923742	Dolichyl-diphosphooligosaccharide-protein glycosyltransferase subunit STT3A
